# Supplementary material for: Technical variability across the 450K, EPICv1, and EPICv2 DNA methylation arrays: lessons learned for clinical and longitudinal studies
Source: Clin Epigenetics. 2024 Nov 22;16:166. doi: 10.1186/s13148-024-01761-4 (PMC11583407; doi:10.1186/s13148-024-01761-4)
Supplement: Supplementary file 2 — Supplementary Material 2. [file 13148_2024_1761_MOESM2_ESM.xlsx]

## Sheet: S1. Analytic sample
Table 1. Summary of the analytic sample
	Female	Male	P-value
N	15	15
Ancestry
Black African	6	4	0.7
Mixed Ancestry	9	11
Education			1
Less than secondary	6	7
Secondary or greater	9	8
Prenatal smoking			1
Yes	9	10
No	6	5
Age at DNAm collection (years)	5.06 (0.041)	5.07 (0.066)	0.66
Maternal age at birth (years)	28.1 (7.3)	25.4 (5.8)	0.27
Birthweight (grams)	2882 (760)	3359 (471)	0.051
Parity	1.2 (1.32)	0.8 (0.94)	0.34
Gestational age (weeks)	37.7 (3.2)	39.2 (1.5)	0.13
*Chi-squared tests were used for categorical variables. T-tests were used for continuous variables. Mean and standard deviation are shown for continuous variables.

## Sheet: S2. SNP probes
Table S2. SNP annotation
IlmnID	Name	AddressA_ID	AlleleA_ProbeSeq	AddressB_ID	AlleleB_ProbeSeq	Next_Base	Color_Channel	col	Probe_Type	Strand_FR	Strand_TB	Strand_CO	Infinium_Design	Infinium_Design_Type	CHR	MAPINFO	Species	Genome_Build	Source_Seq	Forward_Sequence	Top_Sequence	Methyl450_Loci	Methyl27_Loci	EPICv1_Loci	SNP_ID	SNP_DISTANCE	SNP_MinorAlleleFrequency	Target	BAD_SNP	Color_Channel_mismatch	Next_Base_mismatch	Manifest_probe_match	Bad_metric	All_bad_metric
rs10033147_BC11	rs10033147	31660465	CCCACTCTCATCATATAATATACTAATTCCCCCACATTTTCCACAATAAC	94662831	CCCACTCTCATCATATAATATACTAATTCCCCCACATTTTCCACAATAAT	T	Red	R	rs	R	B	C	1	I	chr4	14355506	Human	GRCh38	CCCACTCTCATCATGTGATGTACTGGTTCCCCCACATTTTCCACAGTGCG	ACAGTTCTGCAGTCTGTGCTGCCAGCATCTGCTTCTGGTGAGGGCCTCAGGAAGCTTCCA[A/G]CACTGTGGAAAATGTGGGGGAACCAGTACATCACATGATGAGAGTGGGGACAAGAGAGAG	ACAGTTCTGCAGTCTGTGCTGCCAGCATCTGCTTCTGGTGAGGGCCTCAGGAAGCTTCCA[A/G]CACTGTGGAAAATGTGGGGGAACCAGTACATCACATGATGAGAGTGGGGACAAGAGAGAG	rs10033147		rs10033147	rs10033147;rs1010271912;rs1052184758;rs1300837556;rs1315745472;rs1324415930;rs1445898548;rs1560194279;rs1560194282;rs546513168;rs549816108;rs889256502;rs892301110	0;37;24;21;30;17;43;27;31;15;46;35;25	0.329;0;0;0;0;0;0;0;0;0;0;0;0	rs10033147	No issue	Match	Match	FALSE	Bad	Good
rs6626309_TC11	rs6626309	33606973	CTTTCTCACTTCCATCATATTAATCCAATCTCTCTACCTAAATTCATATC	61718398	CTTTCTCACTTCCATCATATTAATCCAATCTCTCTACCTAAATTCATATT	T	Red	R	rs	F	T	C	1	I	chrX	148122853	Human	GRCh38	CGACATGAACTCAGGCAGAGAGACTGGACCAACATGATGGAAGTGAGAAA	CCAAATCATACCTTTCTCACTTCCATCATGTTGGTCCAGTCTCTCTGCCTGAGTTCATGT[C/K]TGGTTTTGAATTCCTCACTGGAACTAGGTTTGTCTTGAATACCTGCCCTCTTGGCTGGGT	CCAAATCATACCTTTCTCACTTCCATCATGTTGGTCCAGTCTCTCTGCCTGAGTTCATGT[C/K]TGGTTTTGAATTCCTCACTGGAACTAGGTTTGTCTTGAATACCTGCCCTCTTGGCTGGGT	rs6626309		rs6626309	rs1246447844;rs1311467726;rs1321944723;rs1331910813;rs1369247558;rs1379078495;rs1393975723;rs1445785957;rs1449812774;rs1459690293;rs6626309;rs781943636;rs891701909	49;45;47;28;2;32;14;21;32;4;0;27;8	0;0;0;0;0;0;0;0;0;0;0.545;0;0	rs6626309	No issue	Match	Match	FALSE	Bad	Good
rs6991394_BC11	rs6991394	43715323	ACATCTCTTCCTACCAATTTATACTAATAACTACTTCAACATCTAACTCC	84674487	ACATCTCTTCCTACCAATTTATACTAATAACTACTTCAACATCTAACTCT	C	Grn	G	rs	F	B	C	1	I	chr8	120770162	Human	GRCh38	CATCTCTTCCTACCAGTTTATGCTGATAGCTACTTCAACATCTGACTCCG	TATCAGGAAATGCATCTCTTCCTACCAGTTTATGCTGATAGCTACTTCAACATCTGACTC[C/T]CAGTAGTCATGACTGTGATGCCTTCTCCTATTTGTTGATCCTACATTGCCAGGTGGCTTT	AAAGCCACCTGGCAATGTAGGATCAACAAATAGGAGAAGGCATCACAGTCATGACTACTG[A/G]GAGTCAGATGTTGAAGTAGCTATCAGCATAAACTGGTAGGAAGAGATGCATTTCCTGATA	rs6991394		rs6991394	rs1158866160;rs1185344697;rs1246854497;rs1371565097;rs1445204171;rs549829415;rs569389753;rs6991394;rs766892177;rs779288584;rs914260933	44;27;7;29;24;5;22;0;27;35;42	0;0;0;0;0;0;0;0.452;0;0;0	rs6991394	Problematic	Mismatch	Mismatch	FALSE	Bad	Bad
rs951295_BC11	rs951295	1688858	AACAAACAAAAATACTACTCACAACTCTACTCATTAAAAAAACTCCCTCC	55743931	AACAAACAAAAATACTACTCACAACTCTACTCATTAAAAAAACTCCCTCT	C	Grn	G	rs	R	B	C	1	I	chr15	45707625	Human	GRCh38	GACAAACAAGGGTACTGCTCACAGCTCTGCTCATTAGGAAGACTCCCTCG	TGCTGGTAGGAGTGGAAAATGGACTGCTGCCCACTCCAGAGTGGCTTTAAAGGACAGTGG[A/G]AGGGAGTCTTCCTAATGAGCAGAGCTGTGAGCAGTACCCTTGTTTGTCCATCTTGTATGG	TGCTGGTAGGAGTGGAAAATGGACTGCTGCCCACTCCAGAGTGGCTTTAAAGGACAGTGG[A/G]AGGGAGTCTTCCTAATGAGCAGAGCTGTGAGCAGTACCCTTGTTTGTCCATCTTGTATGG	rs951295		rs951295	rs1001329081;rs1034146141;rs1049913007;rs1196159693;rs1256450921;rs1259626693;rs1260174619;rs1333007885;rs1566928574;rs910952832;rs918317199;rs934133125;rs951295;rs970119176	9;28;24;15;3;37;17;40;48;43;50;18;0;38	0;0;0;0;0;0;0;0;0;0;0;0;0.501;0	rs951295	No issue	Match	Match	FALSE	Bad	Good
rs10796216_BC11	rs10796216	51738151	TAACTAAAAAACAACAATACTAACTCTACACTAAATACCCACTAACCCTT	14624990	TAACTAAAAAACAACAATACTAACTCTACACTAAATACCCACTAACCCTC	A	Red	R	rs	R	B	C	1	I	chr10	14649890	Human	GRCh38	TGACTGAAGAGCAGCAATACTAACTCTGCACTGAGTGCCCACTGGCCCCG	CAAATTTTTTATAGAGTTTGACTCTTTTCATTGGCACATTGTTTGACCATTACACATAAT[A/G]GGGCCAGTGGGCACTCAGTGCAGAGTTAGTATTGCTGCTCTTCAGTCATCAGAGATGCAG	CAAATTTTTTATAGAGTTTGACTCTTTTCATTGGCACATTGTTTGACCATTACACATAAT[A/G]GGGCCAGTGGGCACTCAGTGCAGAGTTAGTATTGCTGCTCTTCAGTCATCAGAGATGCAG	rs10796216		rs10796216	rs10796216;rs1179090408;rs1348292580;rs1354555092;rs189253948;rs761459662	0;41;21;1;10;2	0.511;0;0;0;0;0	rs10796216	Problematic	Match	Match	FALSE	Bad	Good
rs715359_BC11	rs715359	45663977	TTATTAAACTCTCACCACTAACTTTCTACTTCTCTCAAAATCAAAACCTT	51726174	TTATTAAACTCTCACCACTAACTTTCTACTTCTCTCAAAATCAAAACCTC	C	Grn	G	rs	F	B	C	1	I	chr1	177462032	Human	GRCh38	TGTTGGGCTCTCACCACTGACTTTCTGCTTCTCTCAGAATCAAAGCCTCG	GCTCAGGTATTTTGTTGGGCTCTCACCACTGACTTTCTGCTTCTCTCAGAATCAAAGCCT[T/C]CTGAATGCTGGGTTGCAATGCTGCCATGACCACACTCTCACCAGTGTTGTCTCTGCTGCC	GGCAGCAGAGACAACACTGGTGAGAGTGTGGTCATGGCAGCATTGCAACCCAGCATTCAG[G/A]AGGCTTTGATTCTGAGAGAAGCAGAAAGTCAGTGGTGAGAGCCCAACAAAATACCTGAGC	rs715359		rs715359	rs1004237970;rs1053262746;rs1174628869;rs1188804001;rs1366221286;rs1391231866;rs1558236869;rs545112127;rs715359;rs912222175;rs943748006	37;18;41;20;41;23;46;1;0;48;43	0;0;0;0;0;0;0;0;0.343;0;0	rs715359	Problematic	Match	Match	FALSE	Bad	Good
rs1040870_BC11	rs1040870	65689315	CAAAATCTTTTTCCCTCCATAACTAAAAACTCTCAAAATAACAACCACTT	97702584	CAAAATCTTTTTCCCTCCATAACTAAAAACTCTCAAAATAACAACCACTC	A	Red	R	rs	F	B	C	1	I	chr9	82800622	Human	GRCh38	AAGGTCTTTTTCCCTCCATGACTGGAAACTCTCAAGATGGCAACCACTCG	TTGATATATTACAAGGTCTTTTTCCCTCCATGACTGGAAACTCTCAAGATGGCAACCACT[C/T]GCCTGAAAGATGACAATGAGCAGAGCCCTCCATGGTGTCCCTGATAAATACATAAAATGA	TCATTTTATGTATTTATCAGGGACACCATGGAGGGCTCTGCTCATTGTCATCTTTCAGGC[A/G]AGTGGTTGCCATCTTGAGAGTTTCCAGTCATGGAGGGAAAAAGACCTTGTAATATATCAA	rs1040870		rs1040870	rs1040870;rs1236796575;rs1239130547;rs1244200826;rs1317098106;rs1348370481;rs1360176564;rs1432882470;rs1448655830;rs542487226;rs556884988;rs569081142;rs908039505;rs983696874	0;18;38;3;6;35;5;34;48;11;43;27;16;45	0.385;0;0;0;0;0;0;0;0;0;0;0;0;0	rs1040870	Problematic	Match	Match	FALSE	Bad	Good
rs10936224_BC11	rs10936224	18804203	TCTTTCAATATATACTATTTTCTTCATCTCCCTTCACCCACTTCCATACT	31610421	TCTTTCAATATATACTATTTTCTTCATCTCCCTTCACCCACTTCCATACC	T	Red	R	rs	R	B	C	1	I	chr3	161184743	Human	GRCh38	TCTTTCAATGTGTACTGTTTTCTTCATCTCCCTTCACCCACTTCCATGCG	CTTGGAACGCTAGAGATAAAGAGAATCTTTTTTTAAGTTTGTGGAGAAAAAGGAGAGAGA[G/A]CATGGAAGTGGGTGAAGGGAGATGAAGAAAACAGTACACATTGAAAGAAGAGGAAAAGAA	CTTGGAACGCTAGAGATAAAGAGAATCTTTTTTTAAGTTTGTGGAGAAAAAGGAGAGAGA[G/A]CATGGAAGTGGGTGAAGGGAGATGAAGAAAACAGTACACATTGAAAGAAGAGGAAAAGAA	rs10936224		rs10936224	rs10936224;rs1356790634;rs1489257587;rs908494385	0;36;41;5	0.490;0;0;0	rs10936224	Problematic	Match	Match	FALSE	Bad	Good
rs213028_BC11	rs213028	7707426	ACCTCCTCACCTATTAAATAAAAACACAATAAAACCCACTTCCTTAAAAT	46715317	ACCTCCTCACCTATTAAATAAAAACACAATAAAACCCACTTCCTTAAAAC	A	Red	R	rs	F	B	C	1	I	chr1	21325684	Human	GRCh38	CCTCCTCACCTATTAAATGGGGACACAATAGGACCCACTTCCTTGGAGCG	ACCAAGCCTCAGCCTCCTCACCTATTAAATGGGGACACAATAGGACCCACTTCCTTGGAG[C/D]GACTGAGGTATGAATTGAGTCAATGCATTCATTGCTCAGCACACAGCTTAGCTCAAAGTT	AACTTTGAGCTAAGCTGTGTGCTGAGCAATGAATGCATTGACTCAATTCATACCTCAGTC[H/G]CTCCAAGGAAGTGGGTCCTATTGTGTCCCCATTTAATAGGTGAGGAGGCTGAGGCTTGGT	rs213028		rs213028	rs1000912512;rs1008076890;rs1020842613;rs1052405901;rs1282108843;rs1282979446;rs1329299377;rs1335014527;rs1352182891;rs1373265367;rs213028;rs540681107;rs933587420	1;48;22;14;28;4;18;11;15;30;0;6;23	0;0;0;0;0;0;0;0;0;0;0.383;0;0	rs213028	Problematic	Match	Mismatch	FALSE	Bad	Good
rs2385226_BO11	rs2385226	92782555	TTACCATCCCATTTAAATCTCACCACCTTCATTTAAATCTTACATCAACT	53785240	TTACCATCCCATTTAAATCTCACCACCTTCATTTAAATCTTACATCAACC	T	Red	R	rs	F	B	O	1	I	chr8	125669752	Human	GRCh38	TGCCATCCCATTTAGGTCTCACCACCTTCATTTAAGTCTTACATCAACCG	ATGGCTAGGCTTTGCCATCCCATTTAGGTCTCACCACCTTCATTTAAGTCTTACATCAAC[C/T]TGCAAAGTAGCTTTGTTTCCATGTACTCAGGATACTGAGGCTCAGAGAGGGTCATACAGC	GCTGTATGACCCTCTCTGAGCCTCAGTATCCTGAGTACATGGAAACAAAGCTACTTTGCA[A/G]GTTGATGTAAGACTTAAATGAAGGTGGTGAGACCTAAATGGGATGGCAAAGCCTAGCCAT	rs2385226		rs2385226	rs1285864323;rs1331744577;rs1372223458;rs2385226;rs370349087;rs915324643;rs970693054	37;31;24;0;7;29;26	0;0;0;0.436;0;0;0	rs2385226	Problematic	Mismatch	Mismatch	FALSE	Bad	Bad
rs11034952_BC11	rs11034952	44741957	AATCATCCTAAACTCATTTCTATTCTTCATCCTACCTTATCATCACTCAT	71630522	AATCATCCTAAACTCATTTCTATTCTTCATCCTACCTTATCATCACTCAC	A	Red	R	rs	F	B	C	1	I	chr11	38767065	Human	GRCh38	GTCATCCTGGACTCATTTCTATTCTTCATCCTGCCTTGTCATCACTCACG	TGATAAGGTGGAGTCATCCTGGACTCATTTCTATTCTTCATCCTGCCTTGTCATCACTCA[T/V]AAGCCCTGTCAAGTTTATCTCCTAAATATTTCTTGAAAGTATCCATGTCTCTTCCCCCAC	GTGGGGGAAGAGACATGGATACTTTCAAGAAATATTTAGGAGATAAACTTGACAGGGCTT[B/A]TGAGTGATGACAAGGCAGGATGAAGAATAGAAATGAGTCCAGGATGACTCCACCTTATCA	rs11034952		rs11034952	rs1008555277;rs1028391210;rs11034952;rs1338552774;rs1352270394;rs1380491436;rs1564997483;rs528133892;rs996336766;rs996628606	1;18;0;12;50;25;14;34;41;47	0;0;0.619;0;0;0;0;0;0;0	rs11034952	Problematic	Mismatch	Mismatch	FALSE	Bad	Bad
rs9292570_BC11	rs9292570	14643868	CTAAAATTACCTACAAATATAAAATCCACTAATCATCTTCCAACCCTCAT	59736827	CTAAAATTACCTACAAATATAAAATCCACTAATCATCTTCCAACCCTCAC	C	Grn	G	rs	F	B	C	1	I	chr5	35000207	Human	GRCh38	TAAAGTTACCTGCAAGTGTGGAATCCACTGGTCATCTTCCAGCCCTCACG	CAACCACTCTACTAAAGTTACCTGCAAGTGTGGAATCCACTGGTCATCTTCCAGCCCTCA[T/S]CTCTCTGGCCTTCTCTGCACTTGACTCTTTGGAATTCCCCCACTTCCTGAACCTCTCCTG	CAGGAGAGGTTCAGGAAGTGGGGGAATTCCAAAGAGTCAAGTGCAGAGAAGGCCAGAGAG[S/A]TGAGGGCTGGAAGATGACCAGTGGATTCCACACTTGCAGGTAACTTTAGTAGAGTGGTTG	rs9292570		rs9292570	rs1038313339;rs1285096602;rs1344600286;rs1394425072;rs927534070;rs9292570	36;24;4;28;20;0	0;0;0;0;0;0.460	rs9292570	Problematic	Mismatch	Mismatch	FALSE	Bad	Bad
rs654498_BC11	rs654498	19687448	CTAAAAATATCATCTCCACTCCACCCACTATTCATAACCTATTTTATCTT	93773453	CTAAAAATATCATCTCCACTCCACCCACTATTCATAACCTATTTTATCTC	T	Red	R	rs	F	B	C	1	I	chr1	81707363	Human	GRCh38	TAAGAATGTCATCTCCACTCCACCCACTGTTCATGGCCTATTTTATCTCG	GGAATTTTCCCCTAAGAATGTCATCTCCACTCCACCCACTGTTCATGGCCTATTTTATCT[C/K]TTGAATACAGTCTATCCTCATAGGAGAATGTGAAAATTTCTTGTTTTGTGTGGCCTGCCC	GGGCAGGCCACACAAAACAAGAAATTTTCACATTCTCCTATGAGGATAGACTGTATTCAA[M/G]AGATAAAATAGGCCATGAACAGTGGGTGGAGTGGAGATGACATTCTTAGGGGAAAATTCC	rs654498		rs654498	rs1216441804;rs1288197663;rs1332825641;rs1351619786;rs1407648171;rs1412778056;rs654498;rs747422049;rs937379695;rs946591179;rs967790561;rs978718971	51;36;16;44;17;1;0;25;21;35;37;31	0;0;0;0;0;0;0.629;0;0;0;0;0	rs654498	Problematic	Match	Match	FALSE	Bad	Good
rs13369115_BC11	rs13369115	50657309	ACTAACATATTTACAAAAATACTTTAACCAACCCTTTCCCAACCTCAAAT	96603551	ACTAACATATTTACAAAAATACTTTAACCAACCCTTTCCCAACCTCAAAC	A	Red	R	rs	F	B	C	1	I	chr4	137116128	Human	GRCh38	CTAGCATGTTTACAGGAGTGCTTTAACCAACCCTTTCCCAACCTCAGGCG	GAGAGACACCAACTAGCATGTTTACAGGAGTGCTTTAACCAACCCTTTCCCAACCTCAGG[T/C]GTGCAGCTTGCAGCAACAAAAGTGACTCCTTACTTCTACTTAAGGAGAGAAGAGTGAAGA	TCTTCACTCTTCTCTCCTTAAGTAGAAGTAAGGAGTCACTTTTGTTGCTGCAAGCTGCAC[G/A]CCTGAGGTTGGGAAAGGGTTGGTTAAAGCACTCCTGTAAACATGCTAGTTGGTGTCTCTC	rs13369115		rs13369115	rs10155412;rs10155413;rs1193917522;rs1222952111;rs1251602376;rs1281506885;rs1415559383;rs1453916611;rs552592196;rs560700393;rs915035868;rs923881431;rs989289799;rs996757766	39;0;50;21;45;37;36;7;17;49;6;51;31;10	0.377;0.357;0;0;0;0;0;0;0;0;0;0;0;0	rs13369115	Problematic	Match	Match	FALSE	Bad	Good
rs3936238_BC11	rs3936238	38792195	AATACCCTACAATATACAAAAACAACACTTCCTATACAAAACTACTACCT	92750386	AATACCCTACAATATACAAAAACAACACTTCCTATACAAAACTACTACCC	T	Red	R	rs	R	B	C	1	I	chr1	4071666	Human	GRCh38	AATACCCTGCAATATGCAAGAGCAACACTTCCTATGCAGAGCTGCTGCCG	GTTGCCATTAAACAAATATTGGACTCTCAGCATGACTCATGTTAGGATGCAGTTGTATCA[A/G]GCAGCAGCTCTGCATAGGAAGTGTTGCTCTTGCATATTGCAGGGTATTAAGTGATTTTAT	GTTGCCATTAAACAAATATTGGACTCTCAGCATGACTCATGTTAGGATGCAGTTGTATCA[A/G]GCAGCAGCTCTGCATAGGAAGTGTTGCTCTTGCATATTGCAGGGTATTAAGTGATTTTAT	rs3936238		rs3936238	rs1015097618;rs1156969459;rs1222893279;rs1275870102;rs1343952684;rs1345257076;rs1347066771;rs1401087030;rs144418560;rs3936238;rs568183849;rs971615888	30;12;51;34;28;46;15;19;22;0;13;47	0;0;0;0;0;0;0;0;0;0.488;0;0	rs3936238	Problematic	Match	Match	FALSE	Bad	Good
rs1520670_BC11	rs1520670	10666110	ACACCAATTCCAACTTTTTCTCTCTCCTACCAAAATAAAAATCAACTCAT	7636458	ACACCAATTCCAACTTTTTCTCTCTCCTACCAAAATAAAAATCAACTCAC	T	Red	R	rs	R	B	C	1	I	chr3	99254082	Human	GRCh38	ACACCAATTCCAGCTTTTTCTCTCTCCTGCCAGAATAAGAATCAACTCCG	CAGGACCAGAAATAAACTGAAAAAAGAAAGAGGTTTTGCTGAGGAGGTAGCATGGGAAGA[A/G]GAGTTGATTCTTATTCTGGCAGGAGAGAGAAAAAGCTGGAATTGGTGTTTAATCTGATGG	CAGGACCAGAAATAAACTGAAAAAAGAAAGAGGTTTTGCTGAGGAGGTAGCATGGGAAGA[A/G]GAGTTGATTCTTATTCTGGCAGGAGAGAGAAAAAGCTGGAATTGGTGTTTAATCTGATGG	rs1520670		rs1520670	rs1039137497;rs1051356807;rs1169849037;rs1326376472;rs1383514244;rs1445262719;rs149825961;rs1520670;rs550031549;rs569777028;rs891067901;rs996726062	7;35;13;2;31;43;8;0;49;50;46;24	0;0;0;0;0;0;0;0.542;0;0;0;0	rs1520670	Problematic	Match	Match	FALSE	Bad	Good
rs10882854_BC11	rs10882854	97653370	CTTAAACCCACCCCTTAAACCTCAATACTTCAAAAATTCACATTCTAAAT	73727371	CTTAAACCCACCCCTTAAACCTCAATACTTCAAAAATTCACATTCTAAAC	A	Red	R	rs	F	B	C	1	I	chr10	96879340	Human	GRCh38	TTGAACCCACCCCTTGAACCTCAGTGCTTCAAGAGTTCACATTCTAAACG	TAGAACTAGGACTTGAACCCACCCCTTGAACCTCAGTGCTTCAAGAGTTCACATTCTAAA[T/C]ACTGTGCAGTGCTGCTTTCCTTTTTATTATTTCCTGTTATTTTATTGTAGTCATGAATGG	CCATTCATGACTACAATAAAATAACAGGAAATAATAAAAAGGAAAGCAGCACTGCACAGT[G/A]TTTAGAATGTGAACTCTTGAAGCACTGAGGTTCAAGGGGTGGGTTCAAGTCCTAGTTCTA	rs10882854		rs10882854	rs1012742924;rs1054157808;rs10882854;rs1287203566;rs1390502135;rs1409815377;rs1459325735;rs548268118;rs899569720;rs971237347;rs996313648	36;43;0;49;27;10;15;17;40;1;39	0;0;0.351;0;0;0;0;0;0;0;0	rs10882854	Problematic	Mismatch	Mismatch	FALSE	Bad	Bad
rs2208123_BC11	rs2208123	69668469	AATATACCCCTCCAATCCAAATCCTAAACTCTTATCTACTATCCTATCTT	3792290	AATATACCCCTCCAATCCAAATCCTAAACTCTTATCTACTATCCTATCTC	T	Red	R	rs	R	B	C	1	I	chr22	47819063	Human	GRCh38	AATGTGCCCCTCCAGTCCAGGTCCTAGACTCTTATCTACTATCCTGTCCG	GAAAGGTTTGCACAAAATGTTCTGGTAATCCAGGGGAGGAAGAGATTGAATCCAGGGGGA[A/S]GACAGGATAGTAGATAAGAGTCTAGGACCTGGACTGGAGGGGCACATTTCAAATCCCAGC	GAAAGGTTTGCACAAAATGTTCTGGTAATCCAGGGGAGGAAGAGATTGAATCCAGGGGGA[A/S]GACAGGATAGTAGATAAGAGTCTAGGACCTGGACTGGAGGGGCACATTTCAAATCCCAGC	rs2208123		rs2208123	rs1227208215;rs1300669917;rs1350754861;rs1408551715;rs1423301574;rs2208123;rs372265063;rs941753489;rs9615223;rs971664875;rs983121710	10;1;40;11;19;0;38;51;35;37;31	0;0;0;0;0;0.268;0;0;0;0;0	rs2208123	Problematic	Match	Match	FALSE	Bad	Good
rs6471533_BC11	rs6471533	57704129	TAACTACCCATATCACTAATAAAATCACCACCATTCCTCTTCTCCACATT	51605423	TAACTACCCATATCACTAATAAAATCACCACCATTCCTCTTCTCCACATC	C	Grn	G	rs	R	B	C	1	I	chr8	95458072	Human	GRCh38	TAACTGCCCATATCACTGGTAAAATCACCACCATTCCTCTTCTCCACACG	TGAGTTGGAATTTTTAGTGAACAGATAAGTGAGCATGAAAGAATTTGAAAACCAGCTGTG[G/A]TGTGGAGAAGAGGAATGGTGGTGATTTTACCAGTGATATGGGCAGTTATTCTTCTGCCAA	TGAGTTGGAATTTTTAGTGAACAGATAAGTGAGCATGAAAGAATTTGAAAACCAGCTGTG[G/A]TGTGGAGAAGAGGAATGGTGGTGATTTTACCAGTGATATGGGCAGTTATTCTTCTGCCAA	rs6471533		rs6471533	rs1045292239;rs1048236621;rs1339913556;rs1356022476;rs1381182243;rs6471533;rs905731636	19;2;1;7;5;0;16	0;0;0;0;0;0.588;0	rs6471533	Problematic	Match	Match	FALSE	Bad	Good
rs5926356_BC11	rs5926356	82692986	TTCACCATAATTTCCATCACTTTCTATTCACCTTCCAAAATAACTAACCT	14782547	TTCACCATAATTTCCATCACTTTCTATTCACCTTCCAAAATAACTAACCC	C	Grn	G	rs	R	B	C	1	I	chrX	28229214	Human	GRCh38	TTCACCATAGTTTCCATCACTTTCTATTCACCTTCCAAAATGACTGACCG	TCTCCATTTATCCCCAGGACTACTCCCACCCTTGTTTGAAGGCAGATTAATAAATTATTG[A/K]GTCAGTCATTTTGGAAGGTGAATAGAAAGTGATGGAAACTATGGTGAACAGGAGAAGGCA	TCTCCATTTATCCCCAGGACTACTCCCACCCTTGTTTGAAGGCAGATTAATAAATTATTG[A/K]GTCAGTCATTTTGGAAGGTGAATAGAAAGTGATGGAAACTATGGTGAACAGGAGAAGGCA	rs5926356		rs5926356	rs1017951201;rs1052329757;rs1195739057;rs1222537005;rs1270423363;rs1420308564;rs1452999531;rs570127486;rs5926356;rs745627321;rs755844573;rs906487937;rs939270156	41;42;23;32;34;29;33;2;0;4;19;5;24	0;0;0;0;0;0;0;0;0.526;0;0;0;0	rs5926356	Problematic	Match	Match	FALSE	Bad	Good
rs5987737_BC11	rs5987737	45727581	ATACTCCCCTAAATAATCTCCCTACTTCCATTTTTACTCACCAATATAAT	51762382	ATACTCCCCTAAATAATCTCCCTACTTCCATTTTTACTCACCAATATAAC	T	Red	R	rs	F	B	C	1	I	chrX	115476351	Human	GRCh38	TACTCCCCTAGATGGTCTCCCTGCTTCCATTTTTGCTCACCAATATAGCG	GGATTACTTCAATACTCCCCTAGATGGTCTCCCTGCTTCCATTTTTGCTCACCAATATAG[C/T]TGGATGTGTGTCCCTATCCAAATTAAATGCTGAATTGTAATCTTCAATGCTGGAGGTGGG	CCCACCTCCAGCATTGAAGATTACAATTCAGCATTTAATTTGGATAGGGACACACATCCA[A/G]CTATATTGGTGAGCAAAAATGGAAGCAGGGAGACCATCTAGGGGAGTATTGAAGTAATCC	rs5987737		rs5987737	rs1302252506;rs1334579586;rs1401896465;rs145407644;rs1462030810;rs5987737;rs782246316;rs923899198	40;43;3;41;18;0;24;49	0;0;0;0.004;0;0.467;0;0	rs5987737	Problematic	Match	Match	FALSE	Bad	Good
rs11249206_BC21	rs11249206	39604878	TAAATCTCCCCTCTCTTATTCCACAAATAATTACTAACCCATTTCTCAAA						rs	F	B	C	2	II	chr1	24951491	Human	GRCh38	AATCTCCCCTCTCTTGTTCCACAAATGATTACTGGCCCATTTCTCAGACG	CTGAGTTTTATGAATCTCCCCTCTCTTGTTCCACAAATGATTACTGGCCCATTTCTCAGA[C/T]AGGAAACTGAAGCCCAGAGGAGGCAATGACTCACCCAGTAAGAAGGTGGTGGAGCTGGTT	AACCAGCTCCACCACCTTCTTACTGGGTGAGTCATTGCCTCCTCTGGGCTTCAGTTTCCT[A/G]TCTGAGAAATGGGCCAGTAATCATTTGTGGAACAAGAGAGGGGAGATTCATAAAACTCAG	rs11249206		rs11249206	rs11249206;rs1197643450;rs1302954185;rs1328170859;rs1389620690;rs1403634877;rs1557858694;rs189131320;rs77912381;rs949223400;rs949710051;rs957869729;rs991731723;rs11249206;rs1197643450;rs1302954185;rs1328170859;rs1389620690;rs1403634877;rs1557858694;rs189131320;rs77912381;rs949223400;rs949710051;rs957869729;rs991731723	0;51;48;27;36;41;33;6;45;50;2;34;23;0;51;48;27;36;41;33;6;45;50;2;34;23	0.480;0;0;0;0;0;0;0.002;0;0;0;0;0;0.480;0;0;0;0;0;0;0.002;0;0;0;0;0	rs11249206	No issue	Match	Match	TRUE	Good	Good
rs133860_BC21	rs133860	57806498	TCTCACTCATCCCTCTCCCTTTCTCACCTTCATATATATTATTATAAACA						rs	F	B	C	2	II	chr22	25748793	Human	GRCh38	TCACTCATCCCTCTCCCTTTCTCACCTTCATGTGTATTGTTGTGAGCACG	TGCCCTTGCTTCTCACTCATCCCTCTCCCTTTCTCACCTTCATGTGTATTGTTGTGAGCA[C/T]GTCTGAATCCCTGGCTATAGCTGGCTGTGAGCCACCCTTGCCCTGATTAGGGAGAGGATC	GATCCTCTCCCTAATCAGGGCAAGGGTGGCTCACAGCCAGCTATAGCCAGGGATTCAGAC[A/G]TGCTCACAACAATACACATGAAGGTGAGAAAGGGAGAGGGATGAGTGAGAAGCAAGGGCA	rs133860		rs133860	rs1043476377;rs1299577080;rs133860;rs1363326236;rs1385805115;rs1433794033;rs1466181789;rs947651906;rs978422441;rs1043476377;rs1299577080;rs133860;rs1363326236;rs1385805115;rs1433794033;rs1466181789;rs947651906;rs978422441	35;38;0;26;12;12;1;45;24;35;38;0;26;12;12;1;45;24	0;0;0.450;0;0;0;0;0;0;0;0;0.450;0;0;0;0;0;0	rs133860	No issue	Match	Match	TRUE	Good	Good
rs2032088_BC21	rs2032088	80714209	TTACTTCTATAACACCACACTTAATCTTTATTCCACCTCTCTAATCACAT						rs	R	B	C	2	II	chr21	37105030	Human	GRCh38	TACTTCTATGACACCACACTTAGTCTTTGTTCCACCTCTCTGGTCACACG	TTGAGCCTTGAACACATATGGCCAATTGGAGAAGGATGAGCCTGCCCAGGAGATTATTAA[G/A]TGTGACCAGAGAGGTGGAACAAAGACTAAGTGTGGTGTCATAGAAGTAAGTAAAAGAGTG	TTGAGCCTTGAACACATATGGCCAATTGGAGAAGGATGAGCCTGCCCAGGAGATTATTAA[G/A]TGTGACCAGAGAGGTGGAACAAAGACTAAGTGTGGTGTCATAGAAGTAAGTAAAAGAGTG	rs2032088		rs2032088	rs1012454552;rs1023513668;rs1343498239;rs1413930687;rs1467708006;rs2032088;rs544912322;rs760590306;rs906037840	44;32;28;45;7;0;33;37;47	0;0;0;0;0;0.655;0;0;0	rs2032088	No issue	Match	Match	TRUE	Good	Good
rs2857639_BC21	rs2857639	64628870	TAAAAAAAAATTCAACCTTCTACCTCCTACCATTATAACTCCAACACTCC						rs	R	B	C	2	II	chr22	29659685	Human	GRCh38	AAAAAAAGATTCAGCCTTCTGCCTCCTACCATTATGACTCCAACACTCCG	TGCTTAAAACAGTTTAAAAGGGGCTGCTTGAGTCCTCACCTCTCTCTCTGTTTAATCTCT[A/G]GAGTGTTGGAGTCATAATGGTAGGAGGCAGAAGGCTGAATCTTTTTTTAAAAATTTAAAC	TGCTTAAAACAGTTTAAAAGGGGCTGCTTGAGTCCTCACCTCTCTCTCTGTTTAATCTCT[A/G]GAGTGTTGGAGTCATAATGGTAGGAGGCAGAAGGCTGAATCTTTTTTTAAAAATTTAAAC	rs2857639		rs2857639	rs1044629474;rs1236110276;rs1291211846;rs1362619380;rs1386473894;rs147174377;rs1490500485;rs1569296730;rs2857639;rs541294199;rs552605508;rs927513579;rs931457158;rs997294796	38;10;36;12;33;6;42;43;0;49;24;50;29;27	0;0;0;0;0;0.007;0;0;0.381;0;0;0;0;0	rs2857639	No issue	Match	Match	TRUE	Good	Good
rs4331560_BC21	rs4331560	23751547	CATAACATTTCTCATCCAATAACTCACTCCATCTTCCAATACTCCCTAAA						rs	R	B	C	2	II	chr2	48857534	Human	GRCh38	ATGGCATTTCTCATCCAGTGGCTCACTCCATCTTCCAATGCTCCCTAACG	CCCAGACAAGAATGGCTGCAGGTACATGCATCTCTAGGTGGGGTTCCCTGCATTGGCCCC[A/G]TTAGGGAGCATTGGAAGATGGAGTGAGCCACTGGATGAGAAATGCCATGTTGGCTGGGAC	CCCAGACAAGAATGGCTGCAGGTACATGCATCTCTAGGTGGGGTTCCCTGCATTGGCCCC[A/G]TTAGGGAGCATTGGAAGATGGAGTGAGCCACTGGATGAGAAATGCCATGTTGGCTGGGAC	rs4331560		rs4331560	rs1006740238;rs1039137034;rs1053724331;rs112786147;rs1308113897;rs1328734615;rs1336897921;rs1377091967;rs1411768412;rs4331560;rs530590799;rs749910735;rs900778881	1;36;1;12;23;9;48;18;19;0;46;20;44	0;0;0;0;0;0;0;0;0;0.449;0;0;0	rs4331560	No issue	Match	Match	TRUE	Good	Good
rs966367_BC21	rs966367	35785872	ATAACTCCTTTAACTTTAAACACACATCTCTACACACAACCACATACAAA						rs	F	B	C	2	II	chr2	12008094	Human	GRCh38	AACTCCTTTAGCTTTAAGCACACATCTCTACACACAGCCACATACAAACG	GGATATCTTAGTAACTCCTTTAGCTTTAAGCACACATCTCTACACACAGCCACATACAAA[C/T]TATTGGCTACACATTGGACTCCTTTTTTTTTTTTTTTTTTGAGACAGGGTCTTGCTCTGT	ACAGAGCAAGACCCTGTCTCAAAAAAAAAAAAAAAAAAGGAGTCCAATGTGTAGCCAATA[A/G]TTTGTATGTGGCTGTGTGTAGAGATGTGTGCTTAAAGCTAAAGGAGTTACTAAGATATCC	rs966367		rs966367	rs1171280418;rs1186972527;rs1252989057;rs1258599194;rs1307096863;rs1360436329;rs1407599622;rs1413370431;rs1425110738;rs1440850328;rs548969692;rs572137506;rs745859358;rs966367;rs1171280418;rs1186972527;rs1252989057;rs1258599194;rs1307096863;rs1360436329;rs1407599622;rs1413370431;rs1425110738;rs1440850328;rs548969692;rs572137506;rs745859358;rs966367	6;5;5;48;43;25;27;16;7;9;4;17;51;0;6;5;5;48;43;25;27;16;7;9;4;17;51;0	0;0;0;0;0;0;0;0;0;0;0;0;0;0.464;0;0;0;0;0;0;0;0;0;0;0;0;0;0.464	rs966367	No issue	Match	Match	TRUE	Good	Good
rs1019916_BC21	rs1019916	93698175	TCTCACAACTCAAATCCCATCAACCACTTACTATCACTATATCTATCACT						rs	R	B	C	2	II	chr5	147268796	Human	GRCh38	CTCACAACTCAGATCCCATCAACCACTTGCTGTCACTGTATCTGTCACCG	GGCCTGAGTCACAGTTCCAATCCTAGACCAAGGCATCTGGCTAGGGATGTGAGAGATGAT[G/A]GTGACAGATACAGTGACAGCAAGTGGTTGATGGGATCTGAGTTGTGAGAGAGGGTCTGTG	GGCCTGAGTCACAGTTCCAATCCTAGACCAAGGCATCTGGCTAGGGATGTGAGAGATGAT[G/A]GTGACAGATACAGTGACAGCAAGTGGTTGATGGGATCTGAGTTGTGAGAGAGGGTCTGTG	rs1019916		rs1019916	rs1019916;rs1363398537;rs1371965354;rs1404028659;rs747613658;rs906404002;rs927523143;rs958935686;rs981680088;rs985001235;rs993931981	0;33;43;26;51;34;45;47;44;49;37	0.596;0;0;0;0;0;0;0;0;0;0	rs1019916	No issue	Match	Match	TRUE	Good	Good
rs10457834_BC21	rs10457834	15604265	TTACTTCACTATTTAATTCACTCTACTAACACCAAAAACCACTTTCCTAT						rs	F	B	C	2	II	chr6	148721664	Human	GRCh38	ACTTCACTGTTTAATTCACTCTACTGGCACCAGGGGCCACTTTCCTATCG	ATTTTAAAGTTTACTTCACTGTTTAATTCACTCTACTGGCACCAGGGGCCACTTTCCTAT[T/C]GCTTGAGAATTTTCAGTAAAAGTAATGAGTAATATTCATTCACCAAATATTTATTGGTTA	TAACCAATAAATATTTGGTGAATGAATATTACTCATTACTTTTACTGAAAATTCTCAAGC[G/A]ATAGGAAAGTGGCCCCTGGTGCCAGTAGAGTGAATTAAACAGTGAAGTAAACTTTAAAAT	rs10457834		rs10457834	rs10457834;rs1167197955;rs1321959765;rs1392030097;rs1405310096;rs1411312350;rs1455654384;rs898421960;rs993923753	0;14;43;24;33;2;9;37;1	0.614;0;0;0;0;0;0;0;0	rs10457834	No issue	Match	Match	TRUE	Good	Good
rs1416770_BC21	rs1416770	53784933	AACCTACTATATTAAATCTTTCTACATATCACCTAAATACCACACTCTCA						rs	F	B	C	2	II	chrX	146137647	Human	GRCh38	CCTGCTATGTTAAATCTTTCTGCATATCACCTGAATACCACACTCTCACG	TAAGATAGTAGACCTGCTATGTTAAATCTTTCTGCATATCACCTGAATACCACACTCTCA[T/C]GTTCTCCTGAGCTTATGTACAATACCTAGCACCTTAGACATTCTCTCTCACATAGAGTAT	ATACTCTATGTGAGAGAGAATGTCTAAGGTGCTAGGTATTGTACATAAGCTCAGGAGAAC[G/A]TGAGAGTGTGGTATTCAGGTGATATGCAGAAAGATTTAACATAGCAGGTCTACTATCTTA	rs1416770		rs1416770	rs1229790931;rs1362698153;rs1416770;rs1424123986;rs1431837241;rs887068520;rs905375275;rs995574280	48;14;0;2;25;1;42;8	0;0;0.467;0;0;0;0;0	rs1416770	No issue	Match	Match	TRUE	Good	Good
rs1941955_BC21	rs1941955	47629182	TAAACCCTACTAATTCATAAAAACCATATCACTCTCACTTACCACTATAT						rs	F	B	C	2	II	chr18	37582875	Human	GRCh38	GACCCTGCTAGTTCATAAGGACCATGTCACTCTCACTTACCACTGTGTCG	TAGTAGATTCTAGACCCTGCTAGTTCATAAGGACCATGTCACTCTCACTTACCACTGTGT[T/C]GGGCACTTACACAGGGGCCTGGCACATGGTAAGCACTCAATAAATATTTGATGAATTGGG	CCCAATTCATCAAATATTTATTGAGTGCTTACCATGTGCCAGGCCCCTGTGTAAGTGCCC[G/A]ACACAGTGGTAAGTGAGAGTGACATGGTCCTTATGAACTAGCAGGGTCTAGAATCTACTA	rs1941955		rs1941955	rs1036591239;rs1198730513;rs1222591437;rs1248613144;rs1276772824;rs1306699366;rs1479123887;rs1941955;rs545965979;rs553846882;rs76124487	11;26;4;5;47;3;42;0;27;45;29	0;0;0;0;0;0;0;0.609;0;0;0.006	rs1941955	No issue	Match	Match	TRUE	Good	Good
rs2125573_BC21	rs2125573	39616505	TTCTCCAACCATTCAACCTAAAATAACCAATCTATCACACCACCCATTCA						rs	F	B	C	2	II	chr4	127686677	Human	GRCh38	CTCCAACCATTCAACCTAAAATAGCCAATCTGTCACACCACCCATTCACG	TCAGAGATTCTTCTCCAACCATTCAACCTAAAATAGCCAATCTGTCACACCACCCATTCA[T/C]TTGTGCTATTTTCTGCATAGTCCTTTATATGAATTTGTGTTTTTTACTTTTTGTTCATTT	AAATGAACAAAAAGTAAAAAACACAAATTCATATAAAGGACTATGCAGAAAATAGCACAA[G/A]TGAATGGGTGGTGTGACAGATTGGCTATTTTAGGTTGAATGGTTGGAGAAGAATCTCTGA	rs2125573		rs2125573	rs1029957826;rs1325860496;rs1350896296;rs1364529646;rs1485058659;rs2125573;rs541327382;rs564306244;rs991056302;rs993420804	6;16;5;46;40;0;28;10;21;22	0;0;0;0;0;0.554;0;0;0;0	rs2125573	No issue	Match	Match	TRUE	Good	Good
rs2235751_BC21	rs2235751	20810334	ATCCCAAAACAAACCTCCCCAAATCCTCTCAATATTTACCAAAAAAACAA						rs	R	B	C	2	II	chr20	1989288	Human	GRCh38	TCCCAAGGCAAGCCTCCCCAGGTCCTCTCAGTATTTGCCAGGAGAGCACG	GGAAGAGGCAGGAAGCAACTGGCCCCATTCTTCAGCCCTGAGCCCTTTCTAGTTGCCTGG[A/G]TGCTCTCCTGGCAAATACTGAGAGGACCTGGGGAGGCTTGCCTTGGGATTTACCTTTTCC	GGAAGAGGCAGGAAGCAACTGGCCCCATTCTTCAGCCCTGAGCCCTTTCTAGTTGCCTGG[A/G]TGCTCTCCTGGCAAATACTGAGAGGACCTGGGGAGGCTTGCCTTGGGATTTACCTTTTCC	rs2235751		rs2235751	rs1021448155;rs1169084160;rs1313395361;rs1356577645;rs1374847515;rs1386321715;rs1410934539;rs1425297568;rs1428767952;rs1483995728;rs201985132;rs2235751;rs923435893;rs932258592;rs976253244;rs986331627	19;28;42;17;47;50;37;15;25;5;30;0;32;36;13;38	0;0;0;0;0;0;0;0;0;0;0;0.449;0;0;0;0	rs2235751	No issue	Match	Match	TRUE	Good	Good
rs2521373_BC21	rs2521373	15691827	CTACTACCTAATTAATAACACCATCCCTACTAACCCTCATAATTCCCTCC						rs	R	B	C	2	II	chrX	9508950	Human	GRCh38	TACTACCTAATTAGTAGCACCATCCCTACTGACCCTCATAGTTCCCTCCG	ACACATAGACACAGAGAGGGGAACAACACACACCAGGGCCTGTTGGGGAGTGGGGATGAG[A/K]GAGGGAACTATGAGGGTCAGTAGGGATGGTGCTACTAATTAGGTAGTAGGGTGCTGCAGC	ACACATAGACACAGAGAGGGGAACAACACACACCAGGGCCTGTTGGGGAGTGGGGATGAG[A/K]GAGGGAACTATGAGGGTCAGTAGGGATGGTGCTACTAATTAGGTAGTAGGGTGCTGCAGC	rs2521373		rs2521373	rs1038193477;rs1049419346;rs1173000493;rs1187899612;rs1239586363;rs1271655083;rs1278698744;rs1312471130;rs1319413720;rs1414097121;rs1484864637;rs2521373;rs899701882;rs932394513	4;16;33;9;15;18;43;17;38;50;11;0;30;31	0;0;0;0;0;0;0;0;0;0;0;0.638;0;0	rs2521373	No issue	Match	Match	TRUE	Good	Good
rs264581_BC21	rs264581	65704446	AACCATTTACAAAAATAAAAATCACCACCAAAAATCATCATATCCACCCA						rs	R	B	C	2	II	chr2	159114851	Human	GRCh38	GCCATTTGCAAAAATAAAGATCACCACCAAAAGTCATCATATCCACCCCG	CCTGGACTTGTTTTGGTGAGAGCCTGTTCCAGGATCCCTTTCATTGTAAGAGGACATTGT[A/G]GGGTGGATATGATGACTTTTGGTGGTGATCTTTATTTTTGCAAATGGCCTCAGAGGCACT	CCTGGACTTGTTTTGGTGAGAGCCTGTTCCAGGATCCCTTTCATTGTAAGAGGACATTGT[A/G]GGGTGGATATGATGACTTTTGGTGGTGATCTTTATTTTTGCAAATGGCCTCAGAGGCACT	rs264581		rs264581	rs1036523889;rs1305586034;rs1309028592;rs182259540;rs264581;rs531592411;rs753190169;rs908895917;rs958637877;rs991093245;rs995696661	28;27;20;25;0;45;23;21;3;12;29	0;0;0;0;0.338;0;0;0;0;0;0	rs264581	No issue	Match	Match	TRUE	Good	Good
rs2804694_BC21	rs2804694	96767559	CTTATTCCCATCATATTTCACTCTAATTCCTACTAACATAAAATCCCCAA						rs	R	B	C	2	II	chr1	181362697	Human	GRCh38	TTATTCCCATCATATTTCACTCTAATTCCTACTGACATGAGGTCCCCACG	ACCTGACTATCTAAAGTTTGCCAATGCTTTGGAAACACAAATGTCTCCCAGAGGCAGCTT[G/A]TGGGGACCTCATGTCAGTAGGAATTAGAGTGAAATATGATGGGAATAAGACTTAGAAACA	ACCTGACTATCTAAAGTTTGCCAATGCTTTGGAAACACAAATGTCTCCCAGAGGCAGCTT[G/A]TGGGGACCTCATGTCAGTAGGAATTAGAGTGAAATATGATGGGAATAAGACTTAGAAACA	rs2804694		rs2804694	rs1166859940;rs1181062829;rs1275780768;rs1289607164;rs1421065321;rs146045572;rs2804694;rs758959938;rs777937035;rs963240143;rs970095785;rs983690299;rs987442116	39;13;28;17;24;30;0;14;38;3;12;42;46	0;0;0;0;0;0;0.438;0;0;0;0;0;0	rs2804694	No issue	Match	Match	TRUE	Good	Good
rs2959823_BC21	rs2959823	72750261	ACATAAAAATTAAACCTCTCTACAACTTCCACCTTAATCTTTCAACTTCC						rs	R	B	C	2	II	chr15	76121188	Human	GRCh38	CATAAAAGTTAAACCTCTCTGCAGCTTCCACCTTAATCTTTCAACTTCCG	TCTGAGCAAGGATTTCTATGCCTGGGTATTGACATAGGGACCTCAAGAGAGGATGGAGCA[G/A]GAAGTTGAAAGATTAAGGTGGAAGCTGCAGAGAGGTTTAACTTTTATGTATTTATATATA	TCTGAGCAAGGATTTCTATGCCTGGGTATTGACATAGGGACCTCAAGAGAGGATGGAGCA[G/A]GAAGTTGAAAGATTAAGGTGGAAGCTGCAGAGAGGTTTAACTTTTATGTATTTATATATA	rs2959823		rs2959823	rs1030855155;rs1164753789;rs1174789521;rs1316188390;rs1413360647;rs1449091608;rs183986588;rs2959823;rs541114446;rs764844119;rs997514103;rs999296932	12;43;26;20;43;9;21;0;51;31;6;41	0;0;0;0;0;0;0;0.365;0.002;0;0;0	rs2959823	No issue	Match	Match	TRUE	Good	Good
rs6546473_BC21	rs6546473	81612487	CTCAAAAAACTTAACCTTAACTTTTACCTCCACTCCAACTTCTTTAAACA						rs	R	B	C	2	II	chr2	69033225	Human	GRCh38	TCAAAAAGCTTGACCTTGACTTTTGCCTCCACTCCAACTTCTTTAGACCG	CAGAGCGGGCAGCCCCAACTCAAAGTACAGTGCTCAGTGACTAGGTTTGGGTCTGTATTG[A/K]GTCTAAAGAAGTTGGAGTGGAGGCAAAAGTCAAGGTCAAGCTTTTTGAGCAAGAGGGAGG	CAGAGCGGGCAGCCCCAACTCAAAGTACAGTGCTCAGTGACTAGGTTTGGGTCTGTATTG[A/K]GTCTAAAGAAGTTGGAGTGGAGGCAAAAGTCAAGGTCAAGCTTTTTGAGCAAGAGGGAGG	rs6546473		rs6546473	rs1285361228;rs1311313150;rs1334358185;rs6546473;rs761352340;rs868160633;rs910755161;rs925420665;rs936827399;rs978187381	24;37;36;0;19;17;1;38;42;25	0;0;0;0.389;0;0;0;0;0;0	rs6546473	No issue	Match	Match	TRUE	Good	Good
rs739259_BC21	rs739259	54668588	CACAAAAACCCACTATCCCTCTAATTACTATAACAATCCACCTATAAAAA						rs	R	B	C	2	II	chr22	26960616	Human	GRCh38	ACAGGGACCCACTATCCCTCTAGTTACTATAGCAATCCACCTATAGAGCG	GGAGCCAAAATTCTCAGCAGCTGAGGATAGCAGGGTGTGTGTGCCAGCCCTGAAGAGGGT[A/G]CTCTATAGGTGGATTGCTATAGTAACTAGAGGGATAGTGGGTCCCTGTGTCCCTCACCTT	GGAGCCAAAATTCTCAGCAGCTGAGGATAGCAGGGTGTGTGTGCCAGCCCTGAAGAGGGT[A/G]CTCTATAGGTGGATTGCTATAGTAACTAGAGGGATAGTGGGTCCCTGTGTCCCTCACCTT	rs739259		rs739259	rs1168368437;rs1190361241;rs1216790867;rs1274151024;rs1476355332;rs1569285129;rs739259;rs772272271;rs909581377;rs948566822;rs951599636	2;20;45;40;5;41;0;46;38;34;6	0;0;0;0;0;0;0.422;0;0;0;0	rs739259	No issue	Match	Match	TRUE	Good	Good
rs798149_BC21	rs798149	20656146	ACACAACCTCCAATACTTCCAAATATCTCACTAAATTACTCTAACTATAA						rs	R	B	C	2	II	chrX	15867308	Human	GRCh38	CACAGCCTCCAATACTTCCAGATGTCTCACTGAATTGCTCTAACTATACG	AGCAGAAAGAGAGAATGTAATGGAGTTGAGGAAGAGGAAGACTGTGCCTTCAAAGTCCAG[A/G]TATAGTTAGAGCAATTCAGTGAGACATCTGGAAGTATTGGAGGCTGTGTTCTGAGAGAGA	AGCAGAAAGAGAGAATGTAATGGAGTTGAGGAAGAGGAAGACTGTGCCTTCAAAGTCCAG[A/G]TATAGTTAGAGCAATTCAGTGAGACATCTGGAAGTATTGGAGGCTGTGTTCTGAGAGAGA	rs798149		rs798149	rs1190005448;rs1271632208;rs1359562755;rs798149;rs798150	7;23;4;0;39	0;0;0;0.527;0.527	rs798149	No issue	Match	Match	TRUE	Good	Good
rs845016_BC21	rs845016	8697422	TAAACTAATATACCAATTTACCCTTTCACCAACCATATTAAAAATTCCCC						rs	F	B	C	2	II	chr21	32625974	Human	GRCh38	AGCTGATGTGCCAGTTTACCCTTTCACCAACCATGTTAAGAGTTCCCCCG	ATTGTTTTCTTGAGCTGATGTGCCAGTTTACCCTTTCACCAACCATGTTAAGAGTTCCCC[C/T]TCTCCATATAATTGGTAATCCTTGATACAGTCAGACATTTTTCTAACATTAATAAATTGG	CCAATTTATTAATGTTAGAAAAATGTCTGACTGTATCAAGGATTACCAATTATATGGAGA[A/G]GGGGAACTCTTAACATGGTTGGTGAAAGGGTAAACTGGCACATCAGCTCAAGAAAACAAT	rs845016		rs845016	rs1008551616;rs1045104644;rs1195356221;rs1210905762;rs1256396378;rs1309891302;rs1340401627;rs1377086185;rs1392615131;rs1475283077;rs1569004807;rs845016;rs937159146	6;44;22;3;12;2;1;35;15;51;16;0;1	0;0;0;0;0;0;0;0;0;0;0.005;0.555;0	rs845016	No issue	Match	Match	TRUE	Good	Good
rs472920_BC21	rs472920	48689261	CCCTCCCCAAAATATTTATAAACCTAACCTCTCCTCTCATTCTTAAATAA						rs	R	B	C	2	II	chr8	95836516	Human	GRCh38	CCTCCCCAGAATGTTTGTGAGCCTGGCCTCTCCTCTCATTCTTAGGTGCG	TTTAGCATTAGCTTATGACCTGTTTGGGGTTCAATGCCAAGTTCTTAATATTGCCCAAAC[A/G]CACCTAAGAATGAGAGGAGAGGCCAGGCTCACAAACATTCTGGGGAGGGTGGCAGAGTCG	TTTAGCATTAGCTTATGACCTGTTTGGGGTTCAATGCCAAGTTCTTAATATTGCCCAAAC[A/G]CACCTAAGAATGAGAGGAGAGGCCAGGCTCACAAACATTCTGGGGAGGGTGGCAGAGTCG	rs472920		rs472920	rs1036743927;rs1156351735;rs117549057;rs1179580544;rs1304570290;rs1318838283;rs1344131430;rs1401973457;rs191936780;rs472920	15;13;38;31;1;4;6;1;50;0	0;0;0;0;0;0;0;0;0;0.520	rs472920	No issue	Match	Match	TRUE	Good	Good
rs9839873_BC21	rs9839873	42803389	AAAACCCTCTCTTTCTATCTCCCACTCTATATCACTCTACACATTTATAA						rs	F	B	C	2	II	chr3	86613005	Human	GRCh38	AGCCCTCTCTTTCTGTCTCCCACTCTGTATCACTCTGCACATTTATAGCG	AAAAATACAGGAAGCCCTCTCTTTCTGTCTCCCACTCTGTATCACTCTGCACATTTATAG[T/M]ATCTAGTGGATATTATTATTTCCATTTTAAAACTGGAAAATCTAAAGCTTAGAGAGGCAA	TTGCCTCTCTAAGCTTTAGATTTTCCAGTTTTAAAATGGAAATAATAATATCCACTAGAT[K/A]CTATAAATGTGCAGAGTGATACAGAGTGGGAGACAGAAAGAGAGGGCTTCCTGTATTTTT	rs9839873		rs9839873	rs1026185244;rs1245157814;rs1291819635;rs1367298301;rs1380419106;rs1387195831;rs572539900;rs890287189;rs940627935;rs9839873	40;9;2;24;23;51;1;36;46;0	0;0;0;0;0;0;0;0;0;0.662	rs9839873	No issue	Match	Match	TRUE	Good	Good
rs1484127_BC21	rs1484127	20629114	CACTAACCAACCTACATAAATACCCCCTACTCACTCTTCAAATTTTCTTT						rs	R	B	C	2	II	chr8	50813094	Human	GRCh38	ACTGACCAACCTGCATGGATACCCCCTGCTCACTCTTCAGGTTTTCTTCG	CATGGTGAGGGTGTTAAGAAGGAGAGGCATAAGGGAAAGTTCCTTGAAACCATGACATGT[G/A]AAGAAAACCTGAAGAGTGAGCAGGGGGTATCCATGCAGGTTGGTCAGTGTGTTTCCAGGT	CATGGTGAGGGTGTTAAGAAGGAGAGGCATAAGGGAAAGTTCCTTGAAACCATGACATGT[G/A]AAGAAAACCTGAAGAGTGAGCAGGGGGTATCCATGCAGGTTGGTCAGTGTGTTTCCAGGT	rs1484127		rs1484127	rs1007064739;rs1039839542;rs1161526162;rs1202245625;rs1297569316;rs1325226148;rs1381697958;rs1381989755;rs1382686396;rs1454433165;rs1484127;rs1563853312;rs546739372;rs571719940;rs767680048;rs891269388;rs921470294;rs943792978;rs951109308	47;43;3;10;30;14;25;35;31;48;0;12;27;28;26;37;51;32;17	0;0;0;0;0;0;0;0;0;0;0.430;0;0;0;0;0;0;0;0	rs1484127	No issue	Match	Match	TRUE	Good	Good
rs1510189_BC21	rs1510189	66712546	AATATCCCCAAAACTTTTAACACCAAACCTAAAACTTCTTCTATTCTACC						rs	F	B	C	2	II	chr16	56066612	Human	GRCh38	TGTCCCCAGAGCTTTTGACACCAAGCCTAGAGCTTCTTCTATTCTGCCCG	ACGGAACCAAGATGTCCCCAGAGCTTTTGACACCAAGCCTAGAGCTTCTTCTATTCTGCC[T/C]CCTGCCCTCCATAACCATGCTGCAATCCAATCACAAGCACTCAAGGGGACTTATGCCCCA	TGGGGCATAAGTCCCCTTGAGTGCTTGTGATTGGATTGCAGCATGGTTATGGAGGGCAGG[G/A]GGCAGAATAGAAGAAGCTCTAGGCTTGGTGTCAAAAGCTCTGGGGACATCTTGGTTCCGT	rs1510189		rs1510189	rs115146155;rs1163781291;rs1234998441;rs1304332916;rs1363491488;rs1367295435;rs1373425383;rs1422550296;rs1466336185;rs149775099;rs1510189;rs542190964;rs566965122	40;30;50;16;9;28;22;23;10;8;0;2;24	0.020;0;0;0;0;0;0;0;0;0;0.471;0;0	rs1510189	No issue	Match	Match	TRUE	Good	Good
rs6426327_TC21	rs6426327	30657342	TTCTCTTTCCATCTCTAAAACAACAAACAAATCCTCCCTCTTACCAAATA						rs	R	T	C	2	II	chr1	245926509	Human	GRCh38	CGATTTGGCAAGAGGGAGGATTTGCTTGTTGCTCCAGAGATGGAAAGAGA	TAAGTACCACAGGGAAAAATATCTGAGTCTGAAGGGCTTTACACTGAGTGGAAATGTCTC[G/M]ATTTGGCAAGAGGGAGGATTTGCTTGTTGCTCCAGAGATGGAAAGAGAAAGATGTGAAAA	TTTTCACATCTTTCTCTTTCCATCTCTGGAGCAACAAGCAAATCCTCCCTCTTGCCAAAT[K/C]GAGACATTTCCACTCAGTGTAAAGCCCTTCAGACTCAGATATTTTTCCCTGTGGTACTTA	rs6426327		rs6426327	rs1166684596;rs1195197196;rs1195204970;rs1423800217;rs1447994591;rs1477767816;rs1558501855;rs6426327;rs912655439;rs965462831;rs967956930;rs977576481	10;32;49;31;13;14;40;0;38;45;7;36	0;0;0;0;0;0;0;0.680;0;0;0;0	rs6426327	No issue	Match	Match	TRUE	Good	Good
rs7660805_BC21	rs7660805	96624302	ACCTCCAACACAAAAACAACAAAAACTATTTATTCCCTCCTATAACCTCA						rs	R	B	C	2	II	chr4	130122895	Human	GRCh38	CCTCCAGCACAGAAGCAGCAAAAGCTATTTATTCCCTCCTATAGCCTCCG	TCAACGCACCCTGTTTTCTGTATTAGTAAAACAGTCTTTCATCTCTACACTTACTAGGTG[G/A]GAGGCTATAGGAGGGAATAAATAGCTTTTGCTGCTTCTGTGCTGGAGGCAGGTGAGGGAG	TCAACGCACCCTGTTTTCTGTATTAGTAAAACAGTCTTTCATCTCTACACTTACTAGGTG[G/A]GAGGCTATAGGAGGGAATAAATAGCTTTTGCTGCTTCTGTGCTGGAGGCAGGTGAGGGAG	rs7660805		rs7660805	rs1166452291;rs1187076732;rs1400048587;rs1560659642;rs188433332;rs7660805;rs907576513;rs976257274;rs984412931	38;51;37;40;43;0;39;48;28	0;0;0;0.005;0;0.454;0;0;0	rs7660805	No issue	Match	Match	TRUE	Good	Good
rs6982811_BO21	rs6982811	54798469	TTTACTCCTCAACAAACTAACCAATACTTACCCACTATTTACTCCTATAC						rs	F	B	O	2	II	chr8	36689795	Human	GRCh38	TACTCCTCAACAGACTGGCCAATACTTACCCACTGTTTACTCCTATGCCG	TCTCATATATTTTACTCCTCAACAGACTGGCCAATACTTACCCACTGTTTACTCCTATGC[T/C]TGGTTCAATTTAGGAAAATCAGGGGAATTATCCTCTATAAGCAGTGCATGTGCTGGGAGA	TCTCCCAGCACATGCACTGCTTATAGAGGATAATTCCCCTGATTTTCCTAAATTGAACCA[G/A]GCATAGGAGTAAACAGTGGGTAAGTATTGGCCAGTCTGTTGAGGAGTAAAATATATGAGA	rs6982811		rs6982811	rs1038819371;rs1158486979;rs1208370265;rs1237110671;rs1471609624;rs1563234688;rs547171336;rs568671110;rs6982811;rs943121594;rs989708608	1;29;18;21;40;5;31;9;0;4;15	0;0;0;0;0;0;0;0;0.340;0;0	rs6982811	No issue	Match	Match	TRUE	Good	Good
rs9363764_BC21	rs9363764	72799538	TAACTCCCTACCACCTAAAACAAAACAATAATACACTAACTAATTTCCCT						rs	R	B	C	2	II	chr6	67522149	Human	GRCh38	GACTCCCTACCACCTAAAACAAGGCAATAGTACACTGACTGGTTTCCCCG	TCAGATTCTCTGAAAAATTCAATTGGAAAATGCTTGTTTAGAGGTCTGTAAAACAATGAA[G/A]GGGAAACCAGTCAGTGTACTATTGCCTTGTTTTAGGTGGTAGGGAGTCAGTGGCCACATT	TCAGATTCTCTGAAAAATTCAATTGGAAAATGCTTGTTTAGAGGTCTGTAAAACAATGAA[G/A]GGGAAACCAGTCAGTGTACTATTGCCTTGTTTTAGGTGGTAGGGAGTCAGTGGCCACATT	rs9363764		rs9363764	rs1015503011;rs1021787140;rs1157885528;rs1191148748;rs1219400472;rs1342377306;rs1361760737;rs1381658363;rs1459247420;rs1562053164;rs761594074;rs9363764;rs958453082	9;24;35;48;39;22;28;41;25;11;21;0;2	0;0;0;0;0;0;0;0;0;0;0;0.494;0	rs9363764	No issue	Match	Match	TRUE	Good	Good
rs348937_BC21	rs348937	63692357	AATACTACAACTACATTAAAAACCCTAAACAAAACTAACTAACCAACCCC						rs	F	B	C	2	II	chr5	113489980	Human	GRCh38	TGCTGCAACTGCATTGGAGACCCTGAGCAAAACTGGCTAACCAACCCCCG	GCTAGCTCTAGATGCTGCAACTGCATTGGAGACCCTGAGCAAAACTGGCTAACCAACCCC[C/T]GAGCTGTGAAGATAATAATTAAAAATTGTTGTTTTAAGCCATTAAGTTTTGAGGTGATTT	AAATCACCTCAAAACTTAATGGCTTAAAACAACAATTTTTAATTATTATCTTCACAGCTC[A/G]GGGGTTGGTTAGCCAGTTTTGCTCAGGGTCTCCAATGCAGTTGCAGCATCTAGAGCTAGC	rs348937		rs348937	rs1027574787;rs1235449454;rs1273075780;rs1323398342;rs1326968273;rs1344136514;rs1385589523;rs1425061543;rs348937;rs943882473;rs958689661	32;4;37;14;35;49;24;2;0;7;21	0;0;0;0;0;0;0;0;0.550;0;0	rs348937	No issue	Match	Match	TRUE	Good	Good
rs1467387_BC21	rs1467387	23806879	AACCCAATCCAAACCAATATTTTCCTAAACTCCTATAATTACCTTCTTAC						rs	F	B	C	2	II	chr22	25535405	Human	GRCh38	CCCAGTCCAGGCCAATATTTTCCTGGACTCCTGTAATTGCCTTCTTACCG	CCACTACCTTAACCCAGTCCAGGCCAATATTTTCCTGGACTCCTGTAATTGCCTTCTTAC[T/C]CTCCCTCATAGCCCTCACTGAAAACTTTTCTGTGGATCCCCCTTACCCTCAGAACAAAAC	GTTTTGTTCTGAGGGTAAGGGGGATCCACAGAAAAGTTTTCAGTGAGGGCTATGAGGGAG[G/A]GTAAGAAGGCAATTACAGGAGTCCAGGAAAATATTGGCCTGGACTGGGTTAAGGTAGTGG	rs1467387		rs1467387	rs1011526072;rs1212806374;rs1327707044;rs1379927134;rs1395720383;rs1399641855;rs1413837340;rs1458586561;rs1467387;rs868536255;rs903201316;rs922618141;rs929950629;rs942793000;rs999820056	43;47;45;21;27;44;48;1;0;32;9;7;8;34;1	0;0;0;0;0;0;0;0;0.384;0;0;0;0;0;0	rs1467387	No issue	Match	Match	TRUE	Good	Good
rs4742386_BC21	rs4742386	93680561	TCATAAATCACCAAATCTCCTAACACATTCATCTTCAACTATCCAACTTC						rs	R	B	C	2	II	chr9	7711758	Human	GRCh38	CATAAGTCACCAAATCTCCTGGCACATTCATCTTCAACTATCCAGCTTCG	CAACAATGCACAAATGGAAAACACTTTTTGCTAACTGCCTGTCTTTGTTCACACAATTCT[A/G]AAGCTGGATAGTTGAAGATGAATGTGCCAGGAGATTTGGTGACTTATGAAGGCTCATTTC	CAACAATGCACAAATGGAAAACACTTTTTGCTAACTGCCTGTCTTTGTTCACACAATTCT[A/G]AAGCTGGATAGTTGAAGATGAATGTGCCAGGAGATTTGGTGACTTATGAAGGCTCATTTC	rs4742386		rs4742386	rs1000266456;rs1032930081;rs1047318392;rs111442924;rs1186555583;rs1224730679;rs1276788871;rs1318590185;rs1346116773;rs1357865457;rs1433326692;rs1469857395;rs1476291238;rs187507747;rs377363839;rs4742386;rs780476414;rs889493408	26;32;40;35;48;27;3;24;9;34;7;33;44;14;43;0;47;12	0;0;0;0;0;0;0;0;0;0;0;0;0;0;0;0.576;0;0	rs4742386	No issue	Match	Match	TRUE	Good	Good
rs1510480_BC21	rs1510480	46696423	TCACCTTCCATTAATTACTTCTACCATCCTCTTCATAATCAAACTAATCC						rs	R	B	C	2	II	chr2	60598306	Human	GRCh38	CACCTTCCATTAATTGCTTCTGCCATCCTCTTCATGGTCAAGCTAATCCG	ATAAATCTCTTAAAAGACATTGGAAGGGAAAAAGGGATGGAGTCCAGCTTGCAGGGTAGG[G/A]GATTAGCTTGACCATGAAGAGGATGGCAGAAGCAATTAATGGAAGGTGACCTTTAGAAGG	ATAAATCTCTTAAAAGACATTGGAAGGGAAAAAGGGATGGAGTCCAGCTTGCAGGGTAGG[G/A]GATTAGCTTGACCATGAAGAGGATGGCAGAAGCAATTAATGGAAGGTGACCTTTAGAAGG	rs1510480		rs1510480	rs1027027807;rs1186895617;rs1190455387;rs1201612499;rs1226744920;rs1256863136;rs1259578822;rs1379067513;rs1427445702;rs1465136445;rs1510480;rs370868699;rs543469198;rs555383993;rs576199050;rs912103975;rs927344456;rs952772696;rs960294802	18;51;22;34;41;38;35;1;12;26;0;16;28;49;8;1;33;21;46	0;0;0;0;0;0;0;0;0;0;0.433;0;0;0;0;0;0;0;0	rs1510480	No issue	Match	Match	TRUE	Good	Good
rs2468330_TC21	rs2468330	40681836	ATCACACTTTTCATCACTCCATTTTTTTCCACCCAAAAATAATACTACTC						rs	R	T	C	2	II	chr12	42804920	Human	GRCh38	CGAGTAGCACCATTCCTGGGTGGAAAAAAATGGAGTGATGAAAAGTGTGA	CACATGTGCAACTTTGTGGTAGGATACTGGGGGTTGTGTGGTTGACAGGTCCACCAGATG[G/M]AGTAGCACCATTCCTGGGTGGAAAAAAATGGAGTGATGAAAAGTGTGATTTCACATAATC	GATTATGTGAAATCACACTTTTCATCACTCCATTTTTTTCCACCCAGGAATGGTGCTACT[K/C]CATCTGGTGGACCTGTCAACCACACAACCCCCAGTATCCTACCACAAAGTTGCACATGTG	rs2468330		rs2468330	rs1048409348;rs1175474923;rs1296321954;rs1297922248;rs1309456635;rs1324247238;rs1390964259;rs1424027415;rs2468330;rs534242663;rs552677109;rs755984911;rs770177418;rs908289935	35;48;40;1;36;2;3;45;0;11;44;22;32;33	0;0;0;0;0;0;0;0;0.501;0;0;0;0;0	rs2468330	No issue	Match	Match	TRUE	Good	Good
rs7746156_BC21	rs7746156	59803978	TACCAACCAATACTCAAAATAACCCATACTAATCTTCCTATTCTTCCTCT						rs	F	B	C	2	II	chr6	47163083	Human	GRCh38	CCAACCAATGCTCAAAATAGCCCATGCTGATCTTCCTGTTCTTCCTCTCG	CCTTGAAACTTACCAACCAATGCTCAAAATAGCCCATGCTGATCTTCCTGTTCTTCCTCT[T/S]CCAAAGTATCCAGAATATATCTCCCACCTAGTGCATCTGTCCCAGTCATCGAAGGCAGGT	ACCTGCCTTCGATGACTGGGACAGATGCACTAGGTGGGAGATATATTCTGGATACTTTGG[S/A]AGAGGAAGAACAGGAAGATCAGCATGGGCTATTTTGAGCATTGGTTGGTAAGTTTCAAGG	rs7746156		rs7746156	rs1177023106;rs1197695255;rs1251294795;rs1255937527;rs1306569301;rs13196843;rs1343482222;rs1350548840;rs138541151;rs1445554404;rs1561918339;rs755863229;rs7746156	49;40;43;21;12;15;25;13;19;2;30;44;0	0;0;0;0;0;0;0;0;0.002;0;0;0;0.557	rs7746156	No issue	Match	Match	TRUE	Good	Good
rs1945975_BC21	rs1945975	12704945	CCACTTCTCTTTCCTCACCTACTTTCATTTAATTTAATACTTACCTCCTC						rs	F	B	C	2	II	chr11	105428997	Human	GRCh38	ACTTCTCTTTCCTCACCTGCTTTCATTTAATTTAGTACTTGCCTCCTCCG	TGCCTTCCAGCCACTTCTCTTTCCTCACCTGCTTTCATTTAATTTAGTACTTGCCTCCTC[C/T]GGATTATGCATCTTATTTCTGTCTCACATTTAAATGGCTGTCTGATGAAAAACCCTCACT	AGTGAGGGTTTTTCATCAGACAGCCATTTAAATGTGAGACAGAAATAAGATGCATAATCC[A/G]GAGGAGGCAAGTACTAAATTAAATGAAAGCAGGTGAGGAAAGAGAAGTGGCTGGAAGGCA	rs1945975		rs1945975	rs1232574977;rs1293729026;rs1407371813;rs1447159139;rs1945975;rs908154178;rs940927961;rs984861805	19;22;33;47;0;33;32;35	0;0;0;0;0.398;0;0;0	rs1945975	No issue	Match	Match	TRUE	Good	Good
rs877309_BC21	rs877309	72708397	CCCCAACCCAAAACCTCTATAATTCACAAAACACAAATTCACACTTATAA						rs	R	B	C	2	II	chr1	11429621	Human	GRCh38	CCCAACCCAGGACCTCTGTGGTTCACAAAGCACAAATTCACACTTGTACG	GCTTTGGAACAGCCATGCAGGCTTTCTTCTGCTCCAGGAGGTAACTTACAGGACATGTAA[A/G]TACAAGTGTGAATTTGTGCTTTGTGAACCACAGAGGTCCTGGGTTGGGGTCCTAGCCCTG	GCTTTGGAACAGCCATGCAGGCTTTCTTCTGCTCCAGGAGGTAACTTACAGGACATGTAA[A/G]TACAAGTGTGAATTTGTGCTTTGTGAACCACAGAGGTCCTGGGTTGGGGTCCTAGCCCTG	rs877309		rs877309	rs1053471286;rs1156760219;rs1166876470;rs1193281620;rs1255103043;rs1350401072;rs1407973805;rs1420971354;rs549059156;rs558611902;rs778552260;rs877309;rs900238875;rs905109962	41;44;47;17;11;8;20;29;6;21;9;0;45;15	0;0;0;0;0;0;0;0;0;0;0;0.413;0;0	rs877309	No issue	Match	Match	TRUE	Good	Good

## Sheet: S3. Sex differences
Table S3. CpGs associated with sex in array-specific analyses of overlapping CpGs (FDR<0.05; Female reference group)
CpG	logFC	AveExpr	t	P.Value	FDR	B	Array
cg26505478	-0.552856	0.299594	-135.794	3.51712e-26	1.30006e-20	46.5257	450K
cg26023405	-0.587201	0.310664	-128.009	9.13887e-26	1.68904e-20	45.9975	450K
cg23696472	-0.624959	0.343216	-121.35	2.16842e-25	2.00918e-20	45.4939	450K
cg00832270	-0.508294	0.267666	-121.33	2.1742e-25	2.00918e-20	45.4923	450K
cg24186901	-0.603449	0.322066	-117.425	3.69013e-25	2.72803e-20	45.172	450K
cg10987536	-0.537471	0.304198	-112.121	7.79231e-25	4.80057e-20	44.7043	450K
cg00308367	0.579741	0.586908	110.818	9.41347e-25	4.97084e-20	44.5832	450K
cg08479532	-0.517604	0.30085	-108.789	1.26914e-24	5.86406e-20	44.3895	450K
cg06136002	-0.507151	0.272023	-105.741	2.00921e-24	7.21284e-20	44.0863	450K
cg26119746	-0.478272	0.272321	-104.936	2.27354e-24	7.21284e-20	44.0037	450K
cg00399450	-0.540561	0.293997	-104.127	2.57632e-24	7.21284e-20	43.9195	450K
cg27207144	-0.46194	0.25197	-104.085	2.59353e-24	7.21284e-20	43.9151	450K
cg00810519	-0.512679	0.279653	-103.895	2.67114e-24	7.21284e-20	43.8951	450K
cg05530472	0.611317	0.608565	103.751	2.73185e-24	7.21284e-20	43.88	450K
cg12064531	-0.502149	0.269006	-102.957	3.09307e-24	7.62212e-20	43.7957	450K
cg03601053	0.626941	0.615686	102.12	3.52908e-24	7.94881e-20	43.7058	450K
cg07861180	-0.581156	0.326892	-101.898	3.65572e-24	7.94881e-20	43.6816	450K
cg04302178	-0.464532	0.256227	-100.944	4.25565e-24	8.73918e-20	43.5772	450K
cg10088372	-0.473187	0.257672	-100.173	4.81753e-24	9.37235e-20	43.4914	450K
cg03944921	-0.492724	0.27115	-99.457	5.40972e-24	9.58543e-20	43.4108	450K
cg04027004	-0.454318	0.261446	-99.1993	5.64139e-24	9.58543e-20	43.3816	450K
cg27501007	-0.55976	0.309554	-99.0641	5.76716e-24	9.58543e-20	43.3662	450K
cg25888700	-0.537243	0.296778	-98.7941	6.02734e-24	9.58543e-20	43.3353	450K
cg02730008	0.572164	0.592938	98.5631	6.25974e-24	9.58543e-20	43.3088	450K
cg23184276	-0.48425	0.26084	-98.1474	6.70227e-24	9.58543e-20	43.2608	450K
cg10315562	-0.497112	0.264479	-98.1113	6.74228e-24	9.58543e-20	43.2566	450K
cg06779802	-0.627104	0.361212	-97.3851	7.60258e-24	1.00785e-19	43.172	450K
cg24340926	-0.42188	0.236526	-97.3599	7.6344e-24	1.00785e-19	43.169	450K
cg15165694	-0.53744	0.303881	-95.6207	1.02164e-23	1.3022e-19	42.9618	450K
cg15165114	-0.547982	0.300177	-95.1619	1.10424e-23	1.36056e-19	42.9061	450K
cg20749341	-0.5656	0.310064	-94.8451	1.16538e-23	1.38957e-19	42.8674	450K
cg14258356	-0.472919	0.281102	-94.4092	1.25545e-23	1.44291e-19	42.8138	450K
cg09229960	-0.508524	0.274273	-94.249	1.29038e-23	1.44291e-19	42.794	450K
cg00963467	-0.495431	0.280259	-94.085	1.32721e-23	1.44291e-19	42.7736	450K
cg26928789	0.621366	0.607969	93.9034	1.36932e-23	1.44616e-19	42.751	450K
cg13203541	-0.525944	0.283434	-93.1142	1.56943e-23	1.61145e-19	42.6521	450K
cg27254225	0.565952	0.615286	92.4387	1.76539e-23	1.76366e-19	42.5662	450K
cg21284493	-0.517496	0.323493	-92.2396	1.82799e-23	1.77815e-19	42.5408	450K
cg14442616	0.6044	0.603018	91.9765	1.91435e-23	1.81441e-19	42.5069	450K
cg05554396	-0.427938	0.239209	-91.358	2.1349e-23	1.97285e-19	42.4268	450K
cg11021362	0.53132	0.559312	91.0244	2.2649e-23	2.04194e-19	42.3832	450K
cg03905487	-0.503843	0.284488	-90.7143	2.39329e-23	2.10631e-19	42.3425	450K
cg06408025	-0.402736	0.236322	-89.847	2.79519e-23	2.40282e-19	42.2274	450K
cg22969661	-0.495532	0.268304	-89.639	2.9019e-23	2.43785e-19	42.1995	450K
cg25528646	-0.513643	0.284047	-88.8854	3.32603e-23	2.73207e-19	42.0976	450K
cg05964935	0.606932	0.600472	88.3021	3.69938e-23	2.97269e-19	42.0179	450K
cg23429746	-0.559365	0.313417	-88.1628	3.79491e-23	2.98457e-19	41.9987	450K
cg27609596	-0.496909	0.280634	-87.9919	3.91578e-23	3.01547e-19	41.9751	450K
cg06144999	-0.483127	0.272256	-87.2372	4.50052e-23	3.36488e-19	41.87	450K
cg11152253	-0.553739	0.309149	-87.1265	4.59378e-23	3.36488e-19	41.8545	450K
cg06616857	-0.517941	0.281377	-87.0695	4.6426e-23	3.36488e-19	41.8465	450K
cg09228985	0.610485	0.622902	86.6012	5.06531e-23	3.54019e-19	41.7804	450K
cg10860619	-0.535606	0.281246	-86.5899	5.07603e-23	3.54019e-19	41.7788	450K
cg13204538	-0.510316	0.283621	-86.0539	5.61162e-23	3.84125e-19	41.7024	450K
cg16726201	-0.430792	0.249374	-85.8542	5.82628e-23	3.91567e-19	41.6738	450K
cg11185978	-0.482606	0.271287	-85.6149	6.09502e-23	4.02314e-19	41.6393	450K
cg00063477	0.605375	0.616832	85.4356	6.30502e-23	4.08874e-19	41.6134	450K
cg23834765	-0.511804	0.281448	-84.2376	7.92072e-23	5.00479e-19	41.438	450K
cg22776211	-0.567959	0.318674	-84.1932	7.98841e-23	5.00479e-19	41.4315	450K
cg18107314	-0.562127	0.32717	-83.7475	8.70363e-23	5.362e-19	41.3652	450K
cg19834421	-0.480951	0.284971	-83.5105	9.11134e-23	5.52116e-19	41.3297	450K
cg07393670	-0.480576	0.273034	-83.3249	9.4447e-23	5.63086e-19	41.3018	450K
cg12709057	-0.530722	0.291151	-83.1252	9.81795e-23	5.69591e-19	41.2717	450K
cg00466309	-0.509033	0.280691	-83.1022	9.862e-23	5.69591e-19	41.2683	450K
cg11720358	-0.546545	0.306736	-82.8214	1.04162e-22	5.92344e-19	41.2257	450K
cg17399684	-0.545904	0.294193	-82.6429	1.07856e-22	6.04059e-19	41.1986	450K
cg16405946	-0.433361	0.271366	-82.5095	1.10708e-22	6.04269e-19	41.1782	450K
cg14137558	-0.491187	0.27378	-82.4459	1.12095e-22	6.04269e-19	41.1685	450K
cg02195366	-0.533296	0.280368	-82.4117	1.12848e-22	6.04269e-19	41.1633	450K
cg13244998	-0.570638	0.316763	-82.3406	1.14433e-22	6.04269e-19	41.1524	450K
cg08969352	-0.509662	0.296352	-82.1577	1.18618e-22	6.15207e-19	41.1243	450K
cg21290550	-0.583193	0.321486	-82.0075	1.22177e-22	6.15207e-19	41.1012	450K
cg14295915	-0.504891	0.267761	-81.9836	1.22753e-22	6.15207e-19	41.0975	450K
cg12277627	-0.55852	0.332477	-81.9667	1.23162e-22	6.15207e-19	41.0949	450K
cg26584339	-0.583257	0.324008	-81.8033	1.27197e-22	6.2591e-19	41.0696	450K
cg10201390	-0.464618	0.250325	-81.7442	1.28691e-22	6.2591e-19	41.0605	450K
cg08199506	-0.444367	0.253866	-81.5707	1.33184e-22	6.39352e-19	41.0336	450K
cg24351198	-0.45122	0.267713	-81.462	1.36083e-22	6.44893e-19	41.0167	450K
cg21480420	-0.413318	0.266038	-80.8447	1.53874e-22	7.19972e-19	40.9199	450K
cg25656978	-0.535328	0.30232	-80.553	1.63124e-22	7.53714e-19	40.8739	450K
cg13268984	-0.310098	0.190255	-80.3821	1.68816e-22	7.62481e-19	40.8468	450K
cg14671357	0.59511	0.600699	80.3724	1.69147e-22	7.62481e-19	40.8452	450K
cg04149024	-0.483293	0.266	-80.252	1.73291e-22	7.7175e-19	40.8261	450K
cg14513804	-0.484669	0.258194	-79.9545	1.84004e-22	8.09316e-19	40.7785	450K
cg04327763	-0.507469	0.290591	-79.8686	1.87225e-22	8.09316e-19	40.7648	450K
cg09829904	0.605145	0.598749	79.8215	1.89019e-22	8.09316e-19	40.7572	450K
cg09790289	-0.456037	0.240036	-79.7833	1.90485e-22	8.09316e-19	40.7511	450K
cg15132216	-0.480829	0.258486	-79.6619	1.95229e-22	8.14457e-19	40.7315	450K
cg16515238	-0.477065	0.277748	-79.6399	1.96101e-22	8.14457e-19	40.728	450K
cg26682103	-0.502631	0.277072	-79.449	2.0385e-22	8.37233e-19	40.6972	450K
cg01073572	0.593418	0.597998	78.9439	2.25967e-22	9.1787e-19	40.6151	450K
cg11154719	-0.468372	0.254146	-78.5583	2.44559e-22	9.82594e-19	40.5519	450K
cg24925526	-0.477376	0.270582	-78.1975	2.63433e-22	1.04704e-18	40.4924	450K
cg06615444	-0.511188	0.276422	-78.0933	2.69167e-22	1.05845e-18	40.4751	450K
cg27611726	0.598264	0.602191	77.7363	2.89838e-22	1.12774e-18	40.4157	450K
cg00575851	-0.458186	0.25281	-77.611	2.97493e-22	1.14547e-18	40.3947	450K
cg23951868	-0.540718	0.291149	-77.4548	3.07329e-22	1.17114e-18	40.3685	450K
cg25427172	0.568491	0.683534	76.9833	3.39176e-22	1.26869e-18	40.2889	450K
cg06158088	-0.438423	0.242899	-76.9394	3.42315e-22	1.26869e-18	40.2815	450K
cg12298823	-0.479648	0.264257	-76.9267	3.43223e-22	1.26869e-18	40.2794	450K
cg00988678	-0.425784	0.243062	-76.8295	3.50308e-22	1.28206e-18	40.2628	450K
cg04493740	-0.441909	0.249446	-76.6209	3.66028e-22	1.32645e-18	40.2273	450K
cg02333283	-0.549507	0.290663	-76.4731	3.7762e-22	1.35518e-18	40.2021	450K
cg20077602	-0.439146	0.244557	-76.1554	4.03872e-22	1.43545e-18	40.1475	450K
cg17560699	0.562312	0.618012	75.8528	4.30693e-22	1.5162e-18	40.0953	450K
cg14098973	-0.48943	0.287459	-75.5775	4.56735e-22	1.59271e-18	40.0475	450K
cg04872051	-0.549128	0.307961	-75.3185	4.82761e-22	1.66773e-18	40.0023	450K
cg25206026	-0.552395	0.330627	-75.2342	4.91573e-22	1.68245e-18	39.9875	450K
cg18307604	-0.429372	0.27545	-75.0841	5.07682e-22	1.72164e-18	39.9612	450K
cg00458505	-0.502053	0.263854	-75.0311	5.13497e-22	1.72553e-18	39.9519	450K
cg27069132	-0.506756	0.271937	-74.9736	5.19898e-22	1.7313e-18	39.9417	450K
cg21046413	-0.471085	0.270191	-74.671	5.54971e-22	1.8316e-18	39.8883	450K
cg19949137	-0.431952	0.253424	-74.594	5.64296e-22	1.84589e-18	39.8746	450K
cg19924862	-0.468989	0.280246	-74.1557	6.20619e-22	1.99755e-18	39.7965	450K
cg02148711	-0.437427	0.248988	-74.1495	6.21465e-22	1.99755e-18	39.7954	450K
cg25940844	-0.507119	0.280645	-74.0261	6.38396e-22	2.01911e-18	39.7733	450K
cg22053855	-0.408772	0.261097	-74.0211	6.39099e-22	2.01911e-18	39.7724	450K
cg19587616	-0.453842	0.25216	-73.6012	7.00571e-22	2.19456e-18	39.6967	450K
cg09460641	0.554536	0.682538	73.4228	7.28566e-22	2.26308e-18	39.6644	450K
cg16976875	-0.448185	0.251325	-73.2601	7.55118e-22	2.31434e-18	39.6348	450K
cg06620254	-0.42835	0.246667	-73.2453	7.57592e-22	2.31434e-18	39.6321	450K
cg16590821	-0.541033	0.323031	-73.0622	7.88837e-22	2.39004e-18	39.5987	450K
cg18717600	-0.483371	0.267774	-72.6505	8.64166e-22	2.59699e-18	39.5231	450K
cg02272584	0.600106	0.60558	72.5479	8.84115e-22	2.63551e-18	39.5042	450K
cg05806018	-0.570184	0.321425	-72.4438	9.04847e-22	2.66353e-18	39.485	450K
cg17651935	0.566874	0.605252	72.4285	9.07925e-22	2.66353e-18	39.4821	450K
cg25685741	-0.444553	0.263671	-72.388	9.16171e-22	2.66656e-18	39.4746	450K
cg00011891	-0.481969	0.263509	-72.1932	9.56901e-22	2.73835e-18	39.4385	450K
cg08298085	-0.470439	0.311238	-72.191	9.57373e-22	2.73835e-18	39.438	450K
cg02869694	-0.537203	0.303056	-72.1306	9.70386e-22	2.73835e-18	39.4268	450K
cg11458217	-0.432521	0.249144	-72.1302	9.70471e-22	2.73835e-18	39.4267	450K
cg09523186	-0.461017	0.276923	-71.8709	1.02858e-21	2.88032e-18	39.3783	450K
cg10101479	-0.434439	0.24349	-71.6507	1.08079e-21	3.00378e-18	39.337	450K
cg14742615	0.624154	0.611089	71.486	1.1217e-21	3.08464e-18	39.306	450K
cg05424879	-0.399539	0.230754	-71.4668	1.12658e-21	3.08464e-18	39.3024	450K
cg14720319	-0.475866	0.271668	-71.3337	1.16098e-21	3.15547e-18	39.2772	450K
cg03605032	-0.474147	0.256353	-71.206	1.19505e-21	3.20397e-18	39.253	450K
cg01056373	-0.426852	0.281575	-71.1435	1.21212e-21	3.20397e-18	39.2412	450K
cg06042004	-0.550234	0.300256	-71.1322	1.21522e-21	3.20397e-18	39.239	450K
cg22164912	-0.480216	0.253799	-71.1121	1.22077e-21	3.20397e-18	39.2352	450K
cg20445038	-0.511353	0.268405	-71.1071	1.22217e-21	3.20397e-18	39.2343	450K
cg03670113	-0.544292	0.310403	-71.0319	1.24322e-21	3.23622e-18	39.22	450K
cg20504202	-0.489109	0.312977	-70.9472	1.2674e-21	3.27609e-18	39.2038	450K
cg01405303	-0.449547	0.249233	-70.9148	1.27678e-21	3.27741e-18	39.1977	450K
cg16221895	-0.552224	0.297867	-70.7867	1.31457e-21	3.35114e-18	39.1732	450K
cg07648454	-0.528186	0.286054	-70.724	1.3335e-21	3.35795e-18	39.1612	450K
cg26359388	0.464502	0.694799	70.7178	1.33541e-21	3.35795e-18	39.16	450K
cg03906572	-0.441769	0.239593	-70.6492	1.35647e-21	3.36828e-18	39.1469	450K
cg06231362	0.571366	0.594168	70.6451	1.35774e-21	3.36828e-18	39.1461	450K
cg07674503	-0.521661	0.280108	-70.5235	1.39602e-21	3.44016e-18	39.1227	450K
cg06266461	-0.502146	0.269003	-70.2828	1.47524e-21	3.6113e-18	39.0763	450K
cg23493872	-0.558399	0.312617	-70.2394	1.49003e-21	3.6235e-18	39.0679	450K
cg08952424	-0.503653	0.289633	-69.9602	1.58894e-21	3.81618e-18	39.0138	450K
cg13941987	-0.546826	0.29456	-69.943	1.59526e-21	3.81618e-18	39.0105	450K
cg20657691	-0.383304	0.256134	-69.9295	1.60023e-21	3.81618e-18	39.0078	450K
cg12650780	-0.397655	0.236456	-69.781	1.65607e-21	3.92403e-18	38.9789	450K
cg23954206	-0.419103	0.240916	-69.723	1.67847e-21	3.95176e-18	38.9676	450K
cg07795413	0.548054	0.573942	69.4281	1.79728e-21	4.20472e-18	38.9098	450K
cg17197278	-0.492035	0.287175	-69.3286	1.83939e-21	4.24761e-18	38.8902	450K
cg08528516	0.573251	0.593718	69.3201	1.84303e-21	4.24761e-18	38.8885	450K
cg05109619	-0.524686	0.292167	-69.3036	1.85009e-21	4.24761e-18	38.8853	450K
cg13182391	-0.477338	0.256578	-68.8847	2.04029e-21	4.65141e-18	38.8024	450K
cg27509967	0.603138	0.613438	68.862	2.05114e-21	4.65141e-18	38.7979	450K
cg14029254	0.590709	0.595179	68.8206	2.07114e-21	4.66814e-18	38.7897	450K
cg24748621	-0.429607	0.234812	-68.7717	2.09503e-21	4.67717e-18	38.7799	450K
cg00604086	-0.425424	0.27271	-68.7607	2.10046e-21	4.67717e-18	38.7777	450K
cg24401557	-0.503632	0.283761	-68.6087	2.17681e-21	4.81817e-18	38.7474	450K
cg14295009	-0.430609	0.241146	-68.5519	2.20612e-21	4.85398e-18	38.7361	450K
cg03691313	-0.472576	0.257313	-68.4466	2.2615e-21	4.93505e-18	38.715	450K
cg00478198	-0.499072	0.291189	-68.4314	2.26967e-21	4.93505e-18	38.7119	450K
cg22682567	-0.502706	0.276908	-68.3161	2.33226e-21	5.04149e-18	38.6888	450K
cg17292622	-0.51351	0.287638	-68.2046	2.39455e-21	5.1351e-18	38.6663	450K
cg25415674	-0.456263	0.26897	-68.1838	2.40636e-21	5.1351e-18	38.6622	450K
cg06834235	-0.489384	0.264666	-68.1647	2.41724e-21	5.1351e-18	38.6583	450K
cg13307142	-0.437696	0.232993	-67.8701	2.59222e-21	5.47535e-18	38.5987	450K
cg19206010	-0.370233	0.285335	-67.5712	2.78358e-21	5.84613e-18	38.5379	450K
cg03900860	-0.513183	0.283488	-67.4458	2.86827e-21	5.98997e-18	38.5123	450K
cg07446674	-0.53414	0.286717	-67.3131	2.96085e-21	6.14858e-18	38.4851	450K
cg20015269	-0.585721	0.329858	-67.2169	3.03003e-21	6.25709e-18	38.4653	450K
cg27187671	-0.430552	0.250999	-67.1128	3.1067e-21	6.33185e-18	38.4439	450K
cg06185870	-0.456935	0.285691	-67.0954	3.11974e-21	6.33185e-18	38.4403	450K
cg15418221	-0.494988	0.264012	-67.0948	3.12021e-21	6.33185e-18	38.4402	450K
cg01742836	-0.632561	0.348842	-67.0755	3.13475e-21	6.33185e-18	38.4362	450K
cg09720515	-0.449429	0.24307	-66.9544	3.22746e-21	6.44197e-18	38.4112	450K
cg01825872	-0.415135	0.233414	-66.9443	3.2353e-21	6.44197e-18	38.4092	450K
cg27545697	0.623378	0.612709	66.932	3.24493e-21	6.44197e-18	38.4066	450K
cg13649400	-0.523879	0.314567	-66.9141	3.25899e-21	6.44197e-18	38.4029	450K
cg13806096	-0.404238	0.25211	-66.8387	3.31882e-21	6.52536e-18	38.3873	450K
cg00769799	-0.451746	0.259339	-66.7724	3.3724e-21	6.59561e-18	38.3735	450K
cg23251359	-0.541061	0.328637	-66.6881	3.44177e-21	6.69586e-18	38.3561	450K
cg18932686	-0.520641	0.293631	-66.3346	3.74995e-21	7.2572e-18	38.2823	450K
cg11082424	-0.469375	0.255784	-66.2073	3.86794e-21	7.44658e-18	38.2556	450K
cg01303569	-0.444365	0.235023	-66.1833	3.89071e-21	7.4516e-18	38.2506	450K
cg11870452	-0.346462	0.220275	-66.0645	4.00507e-21	7.63108e-18	38.2256	450K
cg04317640	-0.516297	0.288276	-65.7642	4.31057e-21	8.17104e-18	38.1622	450K
cg03335173	-0.502672	0.27388	-65.6972	4.38202e-21	8.25559e-18	38.148	450K
cg25943986	-0.456001	0.261548	-65.678	4.40268e-21	8.25559e-18	38.1439	450K
cg27076487	-0.348848	0.203228	-65.6601	4.42217e-21	8.25559e-18	38.1401	450K
cg00645049	-0.468865	0.304562	-65.461	4.64421e-21	8.62653e-18	38.0978	450K
cg02340092	0.578692	0.588582	65.2029	4.94973e-21	9.14807e-18	38.0426	450K
cg05128824	0.611306	0.606308	65.147	5.01873e-21	9.22945e-18	38.0306	450K
cg09207137	-0.494035	0.271115	-64.9689	5.24527e-21	9.59829e-18	37.9924	450K
cg06055478	-0.558595	0.323245	-64.9386	5.28499e-21	9.62335e-18	37.9858	450K
cg10981178	-0.439796	0.257568	-64.8811	5.36107e-21	9.71401e-18	37.9734	450K
cg02095995	-0.415887	0.258122	-64.7068	5.59869e-21	1.00951e-17	37.9358	450K
cg14931215	0.596479	0.606281	64.67	5.65036e-21	1.01388e-17	37.9278	450K
cg11498602	-0.364817	0.22788	-64.4892	5.91135e-21	1.05559e-17	37.8885	450K
cg05872808	-0.534188	0.31604	-64.3605	6.10492e-21	1.08491e-17	37.8605	450K
cg12521790	-0.467047	0.249916	-64.3212	6.16542e-21	1.09042e-17	37.8519	450K
cg19407266	-0.319992	0.195737	-64.2726	6.24102e-21	1.09854e-17	37.8413	450K
cg23503517	-0.497643	0.273618	-64.1058	6.50822e-21	1.14014e-17	37.8048	450K
cg08560117	-0.469047	0.267751	-64.0163	6.65648e-21	1.16061e-17	37.7851	450K
cg13797960	-0.525272	0.281375	-63.9726	6.73018e-21	1.16795e-17	37.7755	450K
cg12481479	-0.392072	0.229797	-63.9501	6.76849e-21	1.16911e-17	37.7706	450K
cg07867687	-0.417043	0.224139	-63.9152	6.82827e-21	1.17395e-17	37.7629	450K
cg05666266	-0.429834	0.240468	-63.8523	6.93765e-21	1.1823e-17	37.7491	450K
cg00993140	-0.412524	0.266415	-63.8225	6.99014e-21	1.1823e-17	37.7425	450K
cg23947872	-0.481684	0.29615	-63.8178	6.99837e-21	1.1823e-17	37.7415	450K
cg13574945	-0.625579	0.343376	-63.8142	7.00477e-21	1.1823e-17	37.7407	450K
cg08816194	0.605428	0.608866	63.782	7.062e-21	1.18654e-17	37.7336	450K
cg06673178	-0.485129	0.286909	-63.7464	7.12586e-21	1.19071e-17	37.7257	450K
cg00192980	-0.523805	0.297685	-63.7324	7.15123e-21	1.19071e-17	37.7226	450K
cg24597825	-0.402139	0.21944	-63.6632	7.2776e-21	1.20236e-17	37.7073	450K
cg14314451	-0.478071	0.268696	-63.6535	7.29548e-21	1.20236e-17	37.7051	450K
cg06489418	-0.434594	0.251934	-63.6409	7.31881e-21	1.20236e-17	37.7024	450K
cg22618269	-0.531274	0.353861	-63.5528	7.48413e-21	1.22408e-17	37.6828	450K
cg10799208	0.619195	0.615699	63.4861	7.61202e-21	1.23951e-17	37.668	450K
cg17547524	-0.534975	0.29214	-63.3143	7.9521e-21	1.28921e-17	37.6298	450K
cg25692732	-0.436134	0.251009	-63.2527	8.07784e-21	1.30388e-17	37.616	450K
cg13311758	-0.387199	0.215559	-63.2338	8.11687e-21	1.30448e-17	37.6118	450K
cg00813156	-0.572484	0.312097	-63.1827	8.22347e-21	1.31589e-17	37.6004	450K
cg08108619	-0.45429	0.246929	-63.1524	8.28737e-21	1.31911e-17	37.5936	450K
cg23124867	-0.403391	0.227743	-63.1393	8.31497e-21	1.31911e-17	37.5907	450K
cg07896193	-0.370421	0.214056	-63.1044	8.38963e-21	1.3226e-17	37.5829	450K
cg11184697	-0.520094	0.281311	-63.0956	8.4085e-21	1.3226e-17	37.5809	450K
cg20340631	-0.386928	0.282966	-63.0462	8.51525e-21	1.33067e-17	37.5698	450K
cg09091181	-0.455755	0.24594	-63.0363	8.53685e-21	1.33067e-17	37.5676	450K
cg15536552	-0.474551	0.27178	-63.0222	8.5678e-21	1.33067e-17	37.5644	450K
cg07507339	-0.516847	0.293024	-63.0028	8.61033e-21	1.33168e-17	37.5601	450K
cg00139317	-0.487045	0.264104	-62.6812	9.35116e-21	1.44023e-17	37.4877	450K
cg06549249	-0.466505	0.263974	-62.5896	9.57437e-21	1.46849e-17	37.4669	450K
cg24831179	-0.414644	0.244989	-62.4525	9.91885e-21	1.51504e-17	37.4359	450K
cg12814550	-0.427438	0.265968	-62.4265	9.98591e-21	1.51901e-17	37.4299	450K
cg09732580	0.480764	0.550541	62.3911	1.00776e-20	1.52668e-17	37.4219	450K
cg00018261	-0.485644	0.281524	-62.2105	1.05597e-20	1.58476e-17	37.3808	450K
cg05958126	-0.486209	0.270768	-62.2093	1.0563e-20	1.58476e-17	37.3805	450K
cg01984154	0.52542	0.573087	62.1996	1.05897e-20	1.58476e-17	37.3783	450K
cg10030436	-0.441479	0.252771	-62.1415	1.07504e-20	1.60232e-17	37.365	450K
cg22604777	-0.479391	0.273656	-61.9203	1.13869e-20	1.69038e-17	37.3143	450K
cg02522936	0.63734	0.613453	61.8401	1.16274e-20	1.71917e-17	37.2958	450K
cg12413138	-0.556599	0.297415	-61.8176	1.16956e-20	1.72236e-17	37.2907	450K
cg16641060	-0.489764	0.292251	-61.7906	1.17785e-20	1.72621e-17	37.2844	450K
cg11520843	-0.437758	0.233881	-61.7787	1.18151e-20	1.72621e-17	37.2817	450K
cg00112256	-0.511989	0.279466	-61.6849	1.21081e-20	1.76206e-17	37.2601	450K
cg26380710	-0.497477	0.272917	-61.6514	1.22146e-20	1.77059e-17	37.2523	450K
cg05935584	-0.514107	0.275462	-61.349	1.32225e-20	1.9062e-17	37.1822	450K
cg11308037	-0.504035	0.273882	-61.3401	1.32533e-20	1.9062e-17	37.1802	450K
cg19572135	-0.514633	0.287744	-61.301	1.33905e-20	1.91847e-17	37.1711	450K
cg12284142	-0.495869	0.273899	-61.1447	1.39529e-20	1.99133e-17	37.1346	450K
cg16181678	-0.4573	0.264589	-60.9997	1.44974e-20	2.06109e-17	37.1007	450K
cg06513359	-0.406245	0.240752	-60.9241	1.47903e-20	2.09466e-17	37.083	450K
cg10869581	-0.45955	0.26585	-60.8992	1.48882e-20	2.10048e-17	37.0771	450K
cg10717149	-0.537706	0.297265	-60.8561	1.50588e-20	2.11648e-17	37.067	450K
cg08955859	-0.338793	0.219213	-60.8074	1.52545e-20	2.12996e-17	37.0556	450K
cg14526044	0.573889	0.587883	60.8036	1.527e-20	2.12996e-17	37.0547	450K
cg23112505	-0.439611	0.255426	-60.7677	1.5416e-20	2.14224e-17	37.0462	450K
cg21137943	-0.558214	0.310793	-60.7171	1.56247e-20	2.15877e-17	37.0343	450K
cg13286902	-0.421103	0.245679	-60.7106	1.56517e-20	2.15877e-17	37.0328	450K
cg19068385	-0.476812	0.261403	-60.6864	1.57526e-20	2.16182e-17	37.0271	450K
cg01869765	-0.526007	0.290787	-60.6772	1.57909e-20	2.16182e-17	37.0249	450K
cg01762011	-0.351534	0.23137	-60.6506	1.5903e-20	2.16915e-17	37.0186	450K
cg20085077	-0.482333	0.266882	-60.6099	1.60762e-20	2.18471e-17	37.009	450K
cg18923230	-0.413296	0.232328	-60.3993	1.70042e-20	2.30235e-17	36.9591	450K
cg25897349	-0.470471	0.256513	-60.3834	1.70765e-20	2.3037e-17	36.9553	450K
cg19410841	-0.407338	0.244958	-60.3565	1.71995e-20	2.31185e-17	36.949	450K
cg13771629	-0.385191	0.241648	-60.3326	1.73096e-20	2.31823e-17	36.9433	450K
cg00114625	-0.528257	0.284712	-60.195	1.79587e-20	2.39648e-17	36.9105	450K
cg23390865	-0.441261	0.260101	-60.181	1.8026e-20	2.39681e-17	36.9072	450K
cg12217778	-0.417501	0.257377	-60.1655	1.81009e-20	2.39814e-17	36.9035	450K
cg14772068	-0.476666	0.280868	-59.9651	1.91013e-20	2.52164e-17	36.8556	450K
cg12165338	-0.421276	0.230159	-59.9399	1.92314e-20	2.52978e-17	36.8495	450K
cg04094482	-0.434748	0.250351	-59.9019	1.94289e-20	2.54669e-17	36.8404	450K
cg04586456	-0.478156	0.270245	-59.773	2.01152e-20	2.62734e-17	36.8094	450K
cg10363397	0.558016	0.675565	59.5142	2.15728e-20	2.8078e-17	36.747	450K
cg20455959	-0.59358	0.338264	-59.4748	2.18046e-20	2.82801e-17	36.7374	450K
cg21890239	-0.464042	0.292743	-59.4571	2.1909e-20	2.83162e-17	36.7332	450K
cg27578568	0.562286	0.586998	59.4166	2.21515e-20	2.85298e-17	36.7233	450K
cg12653105	-0.426167	0.267375	-59.3231	2.27207e-20	2.91612e-17	36.7006	450K
cg18989810	-0.48416	0.263567	-59.2486	2.31855e-20	2.96549e-17	36.6825	450K
cg15224006	-0.407987	0.305225	-59.1997	2.34962e-20	2.99326e-17	36.6706	450K
cg00230685	-0.374319	0.226086	-59.1791	2.36285e-20	2.99326e-17	36.6656	450K
cg08437835	-0.373307	0.209774	-59.1764	2.36456e-20	2.99326e-17	36.6649	450K
cg23990273	-0.455781	0.257816	-59.1339	2.3921e-20	3.01769e-17	36.6546	450K
cg16718054	-0.430582	0.271225	-59.1216	2.40018e-20	3.01769e-17	36.6515	450K
cg11648471	-0.482175	0.286272	-59.0715	2.43316e-20	3.04878e-17	36.6393	450K
cg13645300	-0.475743	0.2837	-59.0372	2.45607e-20	3.06709e-17	36.6309	450K
cg08338641	-0.462554	0.258995	-58.9948	2.48469e-20	3.09238e-17	36.6206	450K
cg19321437	-0.526374	0.309673	-58.8211	2.60559e-20	3.23197e-17	36.578	450K
cg00581583	-0.387648	0.238621	-58.7956	2.62386e-20	3.24375e-17	36.5717	450K
cg06164717	-0.466704	0.269677	-58.62	2.75345e-20	3.39261e-17	36.5284	450K
cg10950413	-0.402667	0.225987	-58.5751	2.78769e-20	3.42339e-17	36.5173	450K
cg08673225	0.545263	0.567466	58.5525	2.80509e-20	3.43335e-17	36.5118	450K
cg21473514	-0.478407	0.288594	-58.5297	2.82276e-20	3.4389e-17	36.5061	450K
cg26517491	-0.326551	0.210536	-58.5227	2.82824e-20	3.4389e-17	36.5044	450K
cg07395435	-0.34529	0.223938	-58.5086	2.83922e-20	3.44094e-17	36.5009	450K
cg08656747	-0.435557	0.2353	-58.4531	2.88299e-20	3.48257e-17	36.4871	450K
cg22012543	-0.398743	0.227413	-58.3525	2.96411e-20	3.5689e-17	36.4622	450K
cg20641280	-0.42696	0.260019	-58.1014	3.17744e-20	3.80492e-17	36.3997	450K
cg01900066	0.553466	0.570984	58.0977	3.18072e-20	3.80492e-17	36.3988	450K
cg10426500	-0.383091	0.23864	-58.0594	3.21474e-20	3.83321e-17	36.3892	450K
cg19505129	-0.474957	0.265453	-58.0336	3.23781e-20	3.8483e-17	36.3827	450K
cg21474854	-0.362138	0.202482	-58.0111	3.25813e-20	3.86004e-17	36.3771	450K
cg22817647	-0.45659	0.251002	-57.9677	3.29768e-20	3.89442e-17	36.3662	450K
cg25591670	-0.38203	0.236662	-57.9154	3.346e-20	3.9351e-17	36.3531	450K
cg25892640	-0.371467	0.212034	-57.9067	3.35408e-20	3.9351e-17	36.351	450K
cg16431713	-0.457842	0.257691	-57.896	3.36407e-20	3.9351e-17	36.3483	450K
cg11111271	-0.451157	0.255525	-57.8065	3.44901e-20	4.01699e-17	36.3258	450K
cg23939077	-0.491403	0.329487	-57.7994	3.45581e-20	4.01699e-17	36.324	450K
cg05707815	-0.421874	0.251617	-57.7563	3.49768e-20	4.05292e-17	36.3132	450K
cg17068766	-0.459748	0.261557	-57.6771	3.57591e-20	4.13061e-17	36.2932	450K
cg02157475	-0.475596	0.289086	-57.5043	3.75301e-20	4.32168e-17	36.2496	450K
cg13915481	-0.504147	0.276274	-57.2916	3.984e-20	4.57343e-17	36.1956	450K
cg21634944	-0.510528	0.27272	-57.2659	4.01289e-20	4.59233e-17	36.1891	450K
cg17639056	-0.53214	0.284734	-57.2474	4.0338e-20	4.60201e-17	36.1844	450K
cg03191359	-0.449006	0.297204	-57.2004	4.08751e-20	4.64867e-17	36.1724	450K
cg23323276	-0.379258	0.209977	-57.1874	4.10255e-20	4.64867e-17	36.1691	450K
cg03096488	-0.354422	0.237412	-57.1789	4.11243e-20	4.64867e-17	36.1669	450K
cg04455999	-0.456523	0.278789	-57.1457	4.15104e-20	4.678e-17	36.1585	450K
cg01345087	-0.414777	0.236979	-57.0048	4.31953e-20	4.85309e-17	36.1225	450K
cg08461617	-0.458486	0.285113	-56.9296	4.41233e-20	4.94233e-17	36.1032	450K
cg26746069	-0.526007	0.294475	-56.9016	4.44753e-20	4.9667e-17	36.096	450K
cg22682304	-0.487227	0.285239	-56.8243	4.54597e-20	5.058e-17	36.0762	450K
cg26301245	-0.494054	0.273784	-56.816	4.55665e-20	5.058e-17	36.0741	450K
cg02056550	0.593577	0.594182	56.778	4.60606e-20	5.09754e-17	36.0643	450K
cg14343687	-0.341758	0.249889	-56.7181	4.68508e-20	5.16527e-17	36.0489	450K
cg18386008	-0.429882	0.258769	-56.7105	4.69521e-20	5.16527e-17	36.0469	450K
cg10274815	-0.477052	0.299298	-56.6449	4.78355e-20	5.24685e-17	36.03	450K
cg16403901	-0.431212	0.24447	-56.6018	4.84262e-20	5.28248e-17	36.0189	450K
cg05954446	0.517636	0.582129	56.6004	4.84462e-20	5.28248e-17	36.0185	450K
cg19992190	-0.549263	0.315215	-56.5635	4.89578e-20	5.32257e-17	36.009	450K
cg11337025	-0.431636	0.284322	-56.5488	4.91624e-20	5.32913e-17	36.0052	450K
cg08118032	-0.506815	0.27903	-56.4742	5.02193e-20	5.42778e-17	35.9859	450K
cg01716666	-0.449229	0.256175	-56.3301	5.23298e-20	5.6394e-17	35.9485	450K
cg18799866	-0.441848	0.248215	-56.1997	5.43202e-20	5.83688e-17	35.9146	450K
cg07386410	-0.414443	0.22098	-56.1786	5.46509e-20	5.85539e-17	35.9091	450K
cg01567000	-0.310994	0.201181	-56.1683	5.48125e-20	5.85574e-17	35.9064	450K
cg06921456	-0.416277	0.236921	-56.1508	5.50882e-20	5.86823e-17	35.9018	450K
cg23779047	-0.430009	0.248691	-56.1021	5.58631e-20	5.93367e-17	35.8891	450K
cg14479037	-0.427475	0.276148	-56.086	5.61232e-20	5.94421e-17	35.8849	450K
cg19885057	-0.425077	0.249556	-56.0336	5.69748e-20	6.01718e-17	35.8712	450K
cg23991947	-0.45242	0.275946	-55.9989	5.75456e-20	6.06014e-17	35.8621	450K
cg05204037	-0.443469	0.258112	-55.9565	5.82518e-20	6.11709e-17	35.851	450K
cg19797013	-0.49589	0.285878	-55.9252	5.87793e-20	6.14695e-17	35.8428	450K
cg08059778	-0.590771	0.351657	-55.9199	5.88688e-20	6.14695e-17	35.8415	450K
cg26801383	-0.46004	0.272567	-55.8437	6.01772e-20	6.26587e-17	35.8214	450K
cg16567137	-0.491068	0.313568	-55.7075	6.25924e-20	6.49904e-17	35.7856	450K
cg17849117	-0.458806	0.267276	-55.6961	6.27986e-20	6.50219e-17	35.7826	450K
cg21127593	-0.431935	0.274451	-55.6757	6.31699e-20	6.52236e-17	35.7772	450K
cg17788031	-0.413723	0.230288	-55.638	6.38638e-20	6.55949e-17	35.7673	450K
cg13828067	-0.479908	0.288135	-55.6285	6.40385e-20	6.55949e-17	35.7648	450K
cg25576048	-0.493719	0.283361	-55.6273	6.40619e-20	6.55949e-17	35.7644	450K
cg15511516	-0.501454	0.273205	-55.607	6.44399e-20	6.57997e-17	35.7591	450K
cg25205946	-0.503653	0.28709	-55.477	6.69142e-20	6.79693e-17	35.7247	450K
cg05279113	-0.386514	0.234477	-55.4761	6.69324e-20	6.79693e-17	35.7245	450K
cg03533500	0.616115	0.615193	55.4278	6.78783e-20	6.8741e-17	35.7117	450K
cg03038395	-0.509423	0.304953	-55.4044	6.83426e-20	6.88655e-17	35.7054	450K
cg22646149	-0.452943	0.267187	-55.4028	6.83738e-20	6.88655e-17	35.705	450K
cg04524851	-0.473973	0.255955	-55.3713	6.90026e-20	6.93099e-17	35.6967	450K
cg04369555	-0.354208	0.213152	-55.2837	7.07843e-20	7.09069e-17	35.6734	450K
cg23712855	-0.497801	0.275065	-55.2419	7.16529e-20	7.15518e-17	35.6623	450K
cg22569627	-0.452764	0.268198	-55.2341	7.18152e-20	7.15518e-17	35.6602	450K
cg19939909	-0.510307	0.275944	-55.1426	7.3761e-20	7.32928e-17	35.6358	450K
cg09231482	-0.395362	0.25667	-55.1064	7.4544e-20	7.38723e-17	35.6261	450K
cg03487706	-0.468729	0.261812	-55.082	7.50786e-20	7.42032e-17	35.6196	450K
cg01911472	0.550897	0.604175	54.9845	7.72514e-20	7.6147e-17	35.5935	450K
cg05799859	-0.516709	0.292739	-54.9513	7.80072e-20	7.66875e-17	35.5846	450K
cg21966453	-0.411308	0.225962	-54.9378	7.83156e-20	7.67864e-17	35.581	450K
cg07256221	-0.347615	0.231763	-54.8985	7.92243e-20	7.7472e-17	35.5704	450K
cg17503853	-0.467013	0.321627	-54.8824	7.95985e-20	7.76325e-17	35.5661	450K
cg20057595	-0.447993	0.245184	-54.8353	8.07076e-20	7.8507e-17	35.5535	450K
cg07516457	-0.380099	0.208637	-54.8212	8.10426e-20	7.8626e-17	35.5497	450K
cg19584075	-0.479335	0.326954	-54.7925	8.17281e-20	7.88218e-17	35.542	450K
cg07629996	-0.383239	0.237467	-54.7875	8.18493e-20	7.88218e-17	35.5406	450K
cg05889642	-0.407229	0.279495	-54.7861	8.18842e-20	7.88218e-17	35.5402	450K
cg01747155	-0.452545	0.246153	-54.7481	8.28028e-20	7.93065e-17	35.53	450K
cg21881821	-0.500409	0.270625	-54.7475	8.28168e-20	7.93065e-17	35.5298	450K
cg17036062	-0.506945	0.281141	-54.7086	8.3771e-20	7.96686e-17	35.5194	450K
cg13766816	-0.525458	0.307455	-54.7069	8.3814e-20	7.96686e-17	35.5189	450K
cg12177454	-0.397636	0.241377	-54.695	8.41079e-20	7.96686e-17	35.5157	450K
cg03842291	-0.394407	0.242152	-54.6894	8.42464e-20	7.96686e-17	35.5142	450K
cg02994943	-0.48183	0.272901	-54.6811	8.44538e-20	7.96686e-17	35.5119	450K
cg16639627	-0.511897	0.319144	-54.6797	8.44881e-20	7.96686e-17	35.5115	450K
cg06097615	-0.407863	0.223632	-54.6113	8.62087e-20	8.10842e-17	35.4931	450K
cg18983709	-0.454945	0.259895	-54.5496	8.77923e-20	8.23641e-17	35.4764	450K
cg07297906	-0.445299	0.25769	-54.4979	8.9142e-20	8.34186e-17	35.4624	450K
cg13241003	-0.443076	0.271168	-54.4409	9.06595e-20	8.46244e-17	35.4469	450K
cg03983969	-0.346856	0.190952	-54.3777	9.23693e-20	8.60033e-17	35.4298	450K
cg15693668	-0.575565	0.374619	-54.3563	9.29571e-20	8.63331e-17	35.424	450K
cg23277098	-0.488837	0.299882	-54.3264	9.37865e-20	8.67262e-17	35.4158	450K
cg21860846	-0.415398	0.290158	-54.3241	9.38496e-20	8.67262e-17	35.4152	450K
cg14970569	-0.454693	0.25527	-54.3096	9.4254e-20	8.68827e-17	35.4113	450K
cg16940942	-0.51055	0.318645	-54.2969	9.46085e-20	8.69925e-17	35.4078	450K
cg24194941	-0.470844	0.278492	-54.1942	9.75397e-20	8.94652e-17	35.3798	450K
cg02871887	-0.432996	0.249718	-54.1614	9.84932e-20	9.01161e-17	35.3709	450K
cg13765957	0.587464	0.633513	54.1041	1.00188e-19	9.14405e-17	35.3552	450K
cg05091873	-0.437014	0.247672	-54.0645	1.01376e-19	9.22971e-17	35.3444	450K
cg02233190	-0.337751	0.186718	-54.035	1.0227e-19	9.28821e-17	35.3363	450K
cg10991108	-0.535069	0.333801	-53.9985	1.0339e-19	9.36688e-17	35.3263	450K
cg04907664	-0.522395	0.307574	-53.9899	1.03657e-19	9.36812e-17	35.3239	450K
cg05534333	-0.531156	0.31211	-53.9747	1.04127e-19	9.38765e-17	35.3198	450K
cg23356769	-0.463891	0.277864	-53.9095	1.06174e-19	9.54892e-17	35.3019	450K
cg06700462	-0.379324	0.227997	-53.8566	1.07866e-19	9.65876e-17	35.2873	450K
cg15035437	-0.472928	0.273757	-53.855	1.07918e-19	9.65876e-17	35.2869	450K
cg11902811	-0.473893	0.259843	-53.7672	1.10791e-19	9.89192e-17	35.2627	450K
cg06341336	-0.444851	0.259968	-53.7459	1.11499e-19	9.93122e-17	35.2569	450K
cg04193779	0.542716	0.564484	53.6974	1.13134e-19	1.00526e-16	35.2435	450K
cg17736560	-0.461682	0.251872	-53.676	1.13862e-19	1.0093e-16	35.2376	450K
cg06139288	-0.444043	0.255945	-53.5194	1.19345e-19	1.05537e-16	35.1942	450K
cg06297686	-0.442039	0.236408	-53.4823	1.20687e-19	1.06469e-16	35.1839	450K
cg25158266	-0.340439	0.213923	-53.469	1.21171e-19	1.06642e-16	35.1803	450K
cg21040569	-0.39979	0.236964	-53.4408	1.22204e-19	1.07295e-16	35.1724	450K
cg16510200	-0.468171	0.258739	-53.4306	1.2258e-19	1.0737e-16	35.1696	450K
cg03319489	-0.390313	0.236272	-53.4197	1.22985e-19	1.07471e-16	35.1666	450K
cg00046099	-0.52115	0.310474	-53.3616	1.25159e-19	1.09113e-16	35.1504	450K
cg07056506	-0.49353	0.26599	-53.3406	1.25953e-19	1.09547e-16	35.1446	450K
cg15771339	-0.484938	0.284236	-53.3073	1.27227e-19	1.10395e-16	35.1353	450K
cg04734394	-0.421297	0.236559	-53.2635	1.28924e-19	1.11605e-16	35.1231	450K
cg23543766	-0.534223	0.290724	-53.2511	1.29408e-19	1.11762e-16	35.1196	450K
cg20208613	-0.507597	0.272124	-53.1355	1.34016e-19	1.15472e-16	35.0873	450K
cg26756979	-0.439357	0.252291	-53.0525	1.37431e-19	1.17925e-16	35.0641	450K
cg14828865	-0.334152	0.196333	-53.0508	1.37501e-19	1.17925e-16	35.0636	450K
cg00191758	-0.449882	0.27475	-52.9961	1.39804e-19	1.19622e-16	35.0483	450K
cg17008556	-0.507611	0.287136	-52.9875	1.40169e-19	1.19658e-16	35.0459	450K
cg21557668	-0.492198	0.334314	-52.9223	1.42977e-19	1.21774e-16	35.0276	450K
cg27501723	-0.541451	0.299238	-52.8909	1.44349e-19	1.2266e-16	35.0187	450K
cg01408383	-0.273094	0.164669	-52.8373	1.46727e-19	1.24395e-16	35.0036	450K
cg00723034	-0.359319	0.199853	-52.8093	1.47983e-19	1.25173e-16	34.9958	450K
cg05414241	-0.382577	0.24727	-52.7778	1.49412e-19	1.26093e-16	34.9869	450K
cg20662859	-0.458404	0.276288	-52.7385	1.51215e-19	1.27324e-16	34.9758	450K
cg24183173	0.443003	0.716183	52.6774	1.54066e-19	1.29196e-16	34.9585	450K
cg14247154	-0.46127	0.267889	-52.6758	1.54138e-19	1.29196e-16	34.9581	450K
cg01828474	-0.500336	0.288744	-52.6662	1.5459e-19	1.29282e-16	34.9554	450K
cg25427918	-0.518541	0.274569	-52.5893	1.58273e-19	1.31819e-16	34.9336	450K
cg25179313	-0.50937	0.283665	-52.588	1.58338e-19	1.31819e-16	34.9332	450K
cg15391239	-0.479405	0.266388	-52.576	1.58919e-19	1.32006e-16	34.9298	450K
cg11369993	-0.460538	0.276003	-52.534	1.60975e-19	1.33414e-16	34.9179	450K
cg24328927	-0.494412	0.296883	-52.4541	1.64969e-19	1.36418e-16	34.8952	450K
cg19548593	-0.416876	0.234207	-52.4443	1.65465e-19	1.36523e-16	34.8925	450K
cg00676506	0.550875	0.64288	52.4199	1.66714e-19	1.37247e-16	34.8855	450K
cg24888621	-0.396263	0.234842	-52.3848	1.68519e-19	1.38425e-16	34.8755	450K
cg05032903	-0.45919	0.267576	-52.3756	1.68994e-19	1.38508e-16	34.8729	450K
cg01342901	-0.52585	0.30434	-52.3287	1.71454e-19	1.39985e-16	34.8595	450K
cg01366378	-0.457236	0.270192	-52.3268	1.71554e-19	1.39985e-16	34.859	450K
cg05785344	-0.476779	0.271052	-52.2531	1.75487e-19	1.42878e-16	34.838	450K
cg03056849	-0.401425	0.238829	-52.2183	1.77382e-19	1.44104e-16	34.828	450K
cg22713892	-0.415157	0.236209	-52.1818	1.79387e-19	1.45413e-16	34.8176	450K
cg17571782	-0.500531	0.296064	-52.1075	1.83551e-19	1.48463e-16	34.7963	450K
cg02129889	-0.396449	0.231453	-52.0835	1.84919e-19	1.49084e-16	34.7894	450K
cg03834574	-0.508361	0.302954	-52.0799	1.85125e-19	1.49084e-16	34.7884	450K
cg18005219	-0.439277	0.291781	-52.0725	1.85551e-19	1.49102e-16	34.7863	450K
cg01225298	-0.33598	0.232406	-52.0417	1.87321e-19	1.50198e-16	34.7775	450K
cg09227616	-0.43246	0.274145	-52.0171	1.88757e-19	1.51021e-16	34.7704	450K
cg07223177	-0.394622	0.263748	-51.9122	1.94987e-19	1.55669e-16	34.7402	450K
cg08860608	-0.395796	0.236773	-51.8912	1.96261e-19	1.56348e-16	34.7342	450K
cg06149454	-0.36891	0.20908	-51.7781	2.03282e-19	1.61593e-16	34.7015	450K
cg08791697	-0.421338	0.268699	-51.7059	2.07899e-19	1.64909e-16	34.6807	450K
cg00433220	-0.458767	0.29019	-51.679	2.09645e-19	1.65594e-16	34.6729	450K
cg00823357	-0.448556	0.268574	-51.6788	2.09659e-19	1.65594e-16	34.6728	450K
cg02577797	-0.226924	0.194371	-51.6536	2.1131e-19	1.66543e-16	34.6655	450K
cg17122979	-0.50401	0.303459	-51.6247	2.13222e-19	1.67692e-16	34.6572	450K
cg16617830	-0.502338	0.306372	-51.6165	2.13771e-19	1.67767e-16	34.6548	450K
cg23554546	-0.541716	0.338725	-51.5839	2.15952e-19	1.69119e-16	34.6453	450K
cg01579322	-0.431613	0.273007	-51.5433	2.18711e-19	1.70918e-16	34.6335	450K
cg07954607	-0.477324	0.280355	-51.4964	2.21936e-19	1.73072e-16	34.6199	450K
cg04303809	-0.312421	0.202878	-51.4795	2.23111e-19	1.73622e-16	34.615	450K
cg25933726	-0.454539	0.282031	-51.419	2.27375e-19	1.76568e-16	34.5974	450K
cg19056391	-0.517529	0.305189	-51.3238	2.34261e-19	1.81535e-16	34.5696	450K
cg06041068	-0.48867	0.282866	-51.3005	2.35976e-19	1.82481e-16	34.5628	450K
cg18882436	-0.455764	0.260944	-51.1893	2.44364e-19	1.88573e-16	34.5303	450K
cg09310980	-0.492379	0.343295	-51.1297	2.48989e-19	1.90854e-16	34.5128	450K
cg16832275	-0.387048	0.226266	-51.1295	2.49007e-19	1.90854e-16	34.5128	450K
cg05100268	-0.399297	0.236809	-51.1283	2.49101e-19	1.90854e-16	34.5124	450K
cg25496792	-0.406115	0.238027	-51.12	2.49756e-19	1.90854e-16	34.51	450K
cg22252245	-0.452995	0.245673	-51.1181	2.49902e-19	1.90854e-16	34.5094	450K
cg26215003	-0.474543	0.282273	-51.0882	2.52267e-19	1.92187e-16	34.5006	450K
cg26777760	-0.512723	0.28994	-51.0829	2.52687e-19	1.92187e-16	34.4991	450K
cg16391404	-0.311559	0.230539	-51.0725	2.53516e-19	1.92422e-16	34.496	450K
cg02274705	-0.404167	0.25278	-51.0636	2.54234e-19	1.92572e-16	34.4934	450K
cg15570803	-0.350797	0.249992	-51.0429	2.55897e-19	1.93434e-16	34.4873	450K
cg17396400	-0.454481	0.253748	-50.9884	2.60336e-19	1.96388e-16	34.4713	450K
cg03028216	-0.412586	0.253467	-50.973	2.61601e-19	1.96941e-16	34.4668	450K
cg00200463	-0.485266	0.271373	-50.9239	2.65688e-19	1.99611e-16	34.4523	450K
cg12594800	-0.396339	0.249596	-50.88	2.69404e-19	2.01992e-16	34.4393	450K
cg27505047	-0.408308	0.249514	-50.833	2.73442e-19	2.04605e-16	34.4255	450K
cg11165479	-0.449085	0.271366	-50.7761	2.7842e-19	2.07909e-16	34.4086	450K
cg04070122	-0.412308	0.262086	-50.7325	2.82296e-19	2.10378e-16	34.3957	450K
cg13516940	-0.462213	0.26202	-50.7133	2.84016e-19	2.11234e-16	34.39	450K
cg12166502	-0.421688	0.222623	-50.5817	2.96147e-19	2.19814e-16	34.351	450K
cg07874334	-0.437614	0.23564	-50.5336	3.00716e-19	2.22758e-16	34.3367	450K
cg17149359	-0.425055	0.237446	-50.4694	3.06933e-19	2.26909e-16	34.3176	450K
cg21864829	-0.446441	0.301804	-50.3848	3.15327e-19	2.32649e-16	34.2923	450K
cg27124847	-0.417436	0.238484	-50.3258	3.21331e-19	2.3623e-16	34.2747	450K
cg07822777	-0.396717	0.227794	-50.3246	3.21459e-19	2.3623e-16	34.2743	450K
cg00113623	-0.453088	0.302377	-50.3073	3.23242e-19	2.37069e-16	34.2691	450K
cg01215343	0.566116	0.61512	50.239	3.30385e-19	2.41828e-16	34.2487	450K
cg18878700	-0.387621	0.213512	-50.2221	3.32178e-19	2.4266e-16	34.2436	450K
cg05397816	-0.474116	0.266492	-50.1741	3.37327e-19	2.45935e-16	34.2292	450K
cg01398912	-0.441004	0.256865	-50.1395	3.41097e-19	2.48194e-16	34.2188	450K
cg20394620	-0.451795	0.264723	-50.0688	3.48927e-19	2.53393e-16	34.1976	450K
cg10403109	-0.410115	0.263405	-49.9616	3.61166e-19	2.61767e-16	34.1653	450K
cg02937293	-0.439475	0.266571	-49.9146	3.66684e-19	2.65246e-16	34.1511	450K
cg27470278	-0.359844	0.194088	-49.8782	3.71015e-19	2.67681e-16	34.1401	450K
cg02921434	-0.406345	0.227765	-49.8741	3.71498e-19	2.67681e-16	34.1388	450K
cg16243644	-0.479299	0.309039	-49.8662	3.72447e-19	2.67842e-16	34.1364	450K
cg16680922	-0.389543	0.211869	-49.7611	3.85314e-19	2.76073e-16	34.1046	450K
cg00790086	-0.394003	0.233015	-49.7605	3.85386e-19	2.76073e-16	34.1044	450K
cg01891172	-0.482741	0.269653	-49.7452	3.87297e-19	2.76905e-16	34.0998	450K
cg01079126	-0.352158	0.208982	-49.7038	3.92522e-19	2.79167e-16	34.0872	450K
cg03391801	-0.496709	0.286805	-49.7028	3.92643e-19	2.79167e-16	34.0869	450K
cg19162841	-0.450402	0.312004	-49.7022	3.92726e-19	2.79167e-16	34.0867	450K
cg07211915	-0.447461	0.269887	-49.628	4.02275e-19	2.85406e-16	34.0642	450K
cg22527791	-0.394331	0.25017	-49.6215	4.03122e-19	2.85459e-16	34.0622	450K
cg25874079	-0.427237	0.26104	-49.5989	4.06087e-19	2.87009e-16	34.0553	450K
cg05621349	-0.378249	0.213046	-49.5798	4.08612e-19	2.88242e-16	34.0495	450K
cg24389217	-0.390757	0.225566	-49.5303	4.1524e-19	2.9236e-16	34.0344	450K
cg00680673	-0.455036	0.253326	-49.4664	4.2395e-19	2.97925e-16	34.0149	450K
cg11190082	-0.384761	0.218096	-49.4163	4.30921e-19	3.02249e-16	33.9996	450K
cg18399551	-0.449029	0.274747	-49.3773	4.36433e-19	3.05535e-16	33.9877	450K
cg12981362	-0.445656	0.27514	-49.3507	4.40225e-19	3.07607e-16	33.9795	450K
cg08348649	-0.45387	0.281485	-49.3122	4.45786e-19	3.10905e-16	33.9677	450K
cg05740522	-0.448919	0.281681	-49.2479	4.55253e-19	3.1691e-16	33.948	450K
cg01058588	-0.38632	0.20798	-49.2091	4.61049e-19	3.20341e-16	33.9361	450K
cg01855997	-0.396176	0.23111	-49.1876	4.64307e-19	3.22e-16	33.9295	450K
cg12865398	-0.452697	0.25578	-49.1815	4.65232e-19	3.22037e-16	33.9276	450K
cg08782677	-0.518918	0.328455	-49.1661	4.67581e-19	3.23059e-16	33.9229	450K
cg11653314	-0.498224	0.309384	-49.1472	4.70482e-19	3.24456e-16	33.917	450K
cg16488059	-0.435092	0.26033	-49.1288	4.7333e-19	3.25812e-16	33.9114	450K
cg04419618	-0.392727	0.274651	-49.1195	4.74769e-19	3.26196e-16	33.9085	450K
cg20793193	-0.342531	0.203573	-49.1054	4.76965e-19	3.27096e-16	33.9042	450K
cg18632412	-0.439874	0.256731	-49.0214	4.90297e-19	3.35617e-16	33.8782	450K
cg04376185	-0.499916	0.275157	-48.9944	4.94653e-19	3.37972e-16	33.8699	450K
cg24964466	-0.404298	0.235104	-48.9696	4.98701e-19	3.40109e-16	33.8622	450K
cg11479591	-0.297733	0.169047	-48.9377	5.03957e-19	3.43061e-16	33.8524	450K
cg15953767	-0.452794	0.296401	-48.8526	5.18265e-19	3.52152e-16	33.826	450K
cg05961595	-0.357525	0.206575	-48.8381	5.20745e-19	3.52919e-16	33.8215	450K
cg08855111	-0.5275	0.310254	-48.8348	5.21303e-19	3.52919e-16	33.8205	450K
cg16272791	-0.421549	0.24037	-48.785	5.29943e-19	3.58113e-16	33.805	450K
cg06558952	-0.428492	0.260269	-48.777	5.31336e-19	3.58399e-16	33.8025	450K
cg01384686	-0.492205	0.275587	-48.7685	5.32831e-19	3.58752e-16	33.7999	450K
cg17825572	-0.402286	0.238749	-48.725	5.4053e-19	3.63275e-16	33.7864	450K
cg15257930	-0.558187	0.312666	-48.6909	5.46651e-19	3.66722e-16	33.7758	450K
cg20766178	-0.59466	0.330461	-48.6806	5.48516e-19	3.67306e-16	33.7726	450K
cg23299576	-0.472941	0.262609	-48.664	5.5154e-19	3.68663e-16	33.7674	450K
cg25165659	-0.468781	0.269468	-48.5983	5.63649e-19	3.76077e-16	33.7469	450K
cg10191387	-0.414237	0.246372	-48.5839	5.66344e-19	3.77194e-16	33.7424	450K
cg18168924	0.508433	0.575034	48.575	5.68021e-19	3.77631e-16	33.7396	450K
cg23627980	-0.463611	0.263381	-48.5653	5.69852e-19	3.78168e-16	33.7366	450K
cg19840763	-0.501436	0.306692	-48.4772	5.86739e-19	3.88677e-16	33.709	450K
cg12038981	-0.407224	0.248332	-48.4362	5.94765e-19	3.93289e-16	33.6962	450K
cg00272582	-0.243863	0.176881	-48.3767	6.06638e-19	4.00423e-16	33.6776	450K
cg17920241	-0.425212	0.229437	-48.2743	6.2767e-19	4.13082e-16	33.6454	450K
cg00265812	-0.490046	0.27252	-48.2725	6.28051e-19	4.13082e-16	33.6448	450K
cg20121427	-0.365656	0.220228	-48.261	6.30462e-19	4.13931e-16	33.6412	450K
cg18720642	-0.341383	0.204731	-48.241	6.34692e-19	4.1597e-16	33.6349	450K
cg24156746	-0.42067	0.236498	-48.2345	6.36064e-19	4.16131e-16	33.6328	450K
cg13616735	-0.351407	0.211958	-48.1425	6.55884e-19	4.2834e-16	33.6039	450K
cg25881119	-0.396001	0.244498	-48.1266	6.59387e-19	4.29868e-16	33.5988	450K
cg12942133	-0.403994	0.252447	-48.0635	6.73456e-19	4.38267e-16	33.5789	450K
cg25124605	-0.422038	0.234727	-48.0508	6.76309e-19	4.3935e-16	33.5749	450K
cg06772067	-0.375124	0.21214	-48.0036	6.87089e-19	4.4557e-16	33.5599	450K
cg16314146	-0.483694	0.271789	-47.9915	6.89882e-19	4.46598e-16	33.5561	450K
cg22526309	-0.387219	0.222721	-47.9533	6.9877e-19	4.51561e-16	33.544	450K
cg01948589	-0.403463	0.232536	-47.9275	7.04839e-19	4.54687e-16	33.5358	450K
cg22575892	-0.448337	0.266237	-47.8756	7.17244e-19	4.61884e-16	33.5193	450K
cg00775115	-0.386509	0.272244	-47.8269	7.29063e-19	4.68538e-16	33.5038	450K
cg02896496	-0.373298	0.213993	-47.8227	7.30112e-19	4.68538e-16	33.5025	450K
cg06475150	-0.385881	0.223594	-47.8046	7.34572e-19	4.70583e-16	33.4967	450K
cg25880781	-0.379498	0.217745	-47.7936	7.37292e-19	4.71509e-16	33.4932	450K
cg11233153	-0.531106	0.289452	-47.7604	7.45574e-19	4.75981e-16	33.4826	450K
cg22655232	0.412593	0.728947	47.7307	7.53071e-19	4.79939e-16	33.4732	450K
cg18093711	-0.393224	0.226821	-47.6578	7.71803e-19	4.9103e-16	33.4499	450K
cg26039373	-0.375952	0.270826	-47.6355	7.77635e-19	4.93396e-16	33.4428	450K
cg11673471	-0.641585	0.361534	-47.6334	7.78191e-19	4.93396e-16	33.4421	450K
cg27049643	-0.367957	0.2269	-47.6184	7.82144e-19	4.95053e-16	33.4373	450K
cg02025065	-0.324642	0.192735	-47.5464	8.01418e-19	5.06385e-16	33.4143	450K
cg07649160	-0.395791	0.240832	-47.5378	8.03728e-19	5.06978e-16	33.4115	450K
cg08446187	-0.439325	0.245344	-47.5092	8.11546e-19	5.11038e-16	33.4024	450K
cg02032561	-0.441591	0.30047	-47.488	8.17411e-19	5.13856e-16	33.3955	450K
cg02756511	-0.40354	0.246802	-47.4803	8.19524e-19	5.14309e-16	33.3931	450K
cg19732480	-0.363331	0.216153	-47.4361	8.31904e-19	5.21193e-16	33.3789	450K
cg19407410	-0.48387	0.326592	-47.4167	8.37403e-19	5.23751e-16	33.3726	450K
cg09965404	-0.439033	0.246805	-47.3971	8.42992e-19	5.26356e-16	33.3663	450K
cg18395382	-0.509368	0.292062	-47.3736	8.49742e-19	5.29265e-16	33.3588	450K
cg08980509	-0.48643	0.276549	-47.3709	8.50514e-19	5.29265e-16	33.3579	450K
cg15248636	-0.336391	0.204329	-47.3463	8.57633e-19	5.32798e-16	33.35	450K
cg26983535	-0.378082	0.220643	-47.3025	8.70512e-19	5.39892e-16	33.3359	450K
cg14007036	-0.51443	0.322972	-47.2848	8.75752e-19	5.42231e-16	33.3302	450K
cg07038409	-0.411128	0.241948	-47.2644	8.81857e-19	5.45098e-16	33.3236	450K
cg00328965	-0.388385	0.270354	-47.2057	8.99633e-19	5.55158e-16	33.3046	450K
cg18769303	-0.386704	0.221941	-47.2004	9.01273e-19	5.55243e-16	33.3029	450K
cg17658468	-0.400512	0.232657	-47.1873	9.05306e-19	5.55986e-16	33.2987	450K
cg19616372	-0.478501	0.273245	-47.1867	9.05488e-19	5.55986e-16	33.2985	450K
cg20971536	-0.456278	0.289127	-47.1755	9.08967e-19	5.57197e-16	33.2949	450K
cg06558166	-0.474136	0.263522	-47.1643	9.12422e-19	5.58389e-16	33.2913	450K
cg08983668	-0.452181	0.265703	-47.1535	9.15789e-19	5.59523e-16	33.2878	450K
cg08784874	-0.438548	0.238824	-47.1302	9.23104e-19	5.63062e-16	33.2802	450K
cg08160949	0.564737	0.573377	47.0984	9.33181e-19	5.6827e-16	33.2699	450K
cg18030003	-0.39769	0.237153	-47.076	9.40354e-19	5.71697e-16	33.2626	450K
cg01311227	-0.254511	0.1808	-47.047	9.49704e-19	5.76433e-16	33.2532	450K
cg24536689	-0.429742	0.27801	-47.0325	9.54424e-19	5.78348e-16	33.2485	450K
cg21606887	-0.418177	0.242524	-46.86	1.0125e-18	6.12539e-16	33.1924	450K
cg17246352	-0.350343	0.195971	-46.8215	1.02596e-18	6.19665e-16	33.1799	450K
cg08623691	-0.333857	0.190874	-46.7915	1.03658e-18	6.2506e-16	33.1701	450K
cg05462236	-0.3867	0.251456	-46.746	1.05293e-18	6.33884e-16	33.1552	450K
cg06441867	-0.500269	0.290206	-46.7286	1.05928e-18	6.36666e-16	33.1495	450K
cg12472218	-0.584897	0.340352	-46.691	1.07307e-18	6.43912e-16	33.1372	450K
cg08065501	-0.430189	0.255987	-46.6419	1.09136e-18	6.51556e-16	33.1211	450K
cg10482495	-0.468525	0.2678	-46.6393	1.09236e-18	6.51556e-16	33.1202	450K
cg09056691	-0.474589	0.260691	-46.6381	1.09279e-18	6.51556e-16	33.1199	450K
cg25852925	-0.416511	0.261334	-46.6379	1.09286e-18	6.51556e-16	33.1198	450K
cg00622384	-0.424941	0.232794	-46.6221	1.09882e-18	6.54054e-16	33.1146	450K
cg17961384	-0.39199	0.219999	-46.6001	1.10721e-18	6.57986e-16	33.1074	450K
cg10318351	-0.403395	0.235682	-46.5844	1.11321e-18	6.60489e-16	33.1023	450K
cg00216997	-0.412674	0.254371	-46.5703	1.11864e-18	6.62647e-16	33.0976	450K
cg26146690	-0.485432	0.297903	-46.5377	1.13131e-18	6.69083e-16	33.0869	450K
cg17058724	-0.419842	0.262605	-46.5172	1.13937e-18	6.72772e-16	33.0802	450K
cg00940232	-0.343125	0.257889	-46.5077	1.1431e-18	6.73896e-16	33.077	450K
cg01718602	-0.351448	0.22348	-46.4854	1.15195e-18	6.78037e-16	33.0697	450K
cg00829575	-0.458436	0.268165	-46.4741	1.15645e-18	6.79602e-16	33.066	450K
cg13009425	-0.498846	0.296788	-46.4388	1.17069e-18	6.86126e-16	33.0543	450K
cg24479484	-0.555901	0.324647	-46.4373	1.17127e-18	6.86126e-16	33.0539	450K
cg19716713	-0.441697	0.269424	-46.4166	1.17971e-18	6.8998e-16	33.047	450K
cg24202706	-0.456284	0.291306	-46.4079	1.18327e-18	6.90967e-16	33.0442	450K
cg14642832	-0.422992	0.260751	-46.3819	1.19399e-18	6.9613e-16	33.0356	450K
cg12935118	-0.519421	0.29834	-46.3689	1.19936e-18	6.9816e-16	33.0313	450K
cg20781383	-0.415089	0.23115	-46.313	1.22284e-18	7.10707e-16	33.0128	450K
cg03370193	-0.434232	0.250451	-46.2816	1.23624e-18	7.17366e-16	33.0025	450K
cg10286673	-0.405543	0.228877	-46.2704	1.24108e-18	7.19047e-16	32.9987	450K
cg26955512	-0.377627	0.246732	-46.2627	1.24439e-18	7.19835e-16	32.9962	450K
cg21201934	-0.521398	0.302789	-46.157	1.29103e-18	7.45215e-16	32.9611	450K
cg05034175	-0.460697	0.279589	-46.1541	1.2923e-18	7.45215e-16	32.9602	450K
cg01445307	-0.419055	0.24058	-46.0791	1.32654e-18	7.63773e-16	32.9353	450K
cg01241836	-0.349745	0.23749	-46.0674	1.33195e-18	7.65695e-16	32.9314	450K
cg00690049	-0.393997	0.283264	-46.0378	1.34581e-18	7.72462e-16	32.9215	450K
cg01461762	-0.434181	0.245264	-45.9908	1.36807e-18	7.8402e-16	32.9059	450K
cg24378152	-0.37366	0.216345	-45.9593	1.38323e-18	7.91479e-16	32.8953	450K
cg23157067	-0.376912	0.227588	-45.9245	1.40019e-18	7.99945e-16	32.8837	450K
cg22265142	-0.391398	0.318387	-45.8649	1.42968e-18	8.15531e-16	32.8638	450K
cg00245012	-0.378428	0.234916	-45.8356	1.44444e-18	8.22684e-16	32.854	450K
cg18636716	-0.397309	0.224869	-45.8025	1.46132e-18	8.31015e-16	32.8429	450K
cg14794494	-0.417514	0.238297	-45.7932	1.46612e-18	8.32463e-16	32.8398	450K
cg09146364	-0.495281	0.317424	-45.7488	1.48911e-18	8.44225e-16	32.8249	450K
cg07826058	-0.556994	0.314041	-45.7283	1.49992e-18	8.48467e-16	32.818	450K
cg09411587	-0.408207	0.297949	-45.7259	1.50119e-18	8.48467e-16	32.8172	450K
cg20816612	-0.324844	0.201146	-45.6537	1.53981e-18	8.68806e-16	32.793	450K
cg05441864	-0.417742	0.255789	-45.6498	1.54187e-18	8.68806e-16	32.7917	450K
cg24844608	-0.473743	0.28832	-45.5798	1.58041e-18	8.89164e-16	32.7681	450K
cg26129200	-0.446945	0.258177	-45.5596	1.59168e-18	8.94145e-16	32.7613	450K
cg14388993	-0.419076	0.265977	-45.5507	1.59669e-18	8.956e-16	32.7583	450K
cg01873087	-0.433493	0.24372	-45.5434	1.60084e-18	8.95842e-16	32.7558	450K
cg13510054	-0.428259	0.292549	-45.5414	1.60197e-18	8.95842e-16	32.7552	450K
cg09978401	-0.481717	0.273794	-45.4602	1.64858e-18	9.20513e-16	32.7277	450K
cg03123709	0.546302	0.57737	45.4242	1.66967e-18	9.30882e-16	32.7156	450K
cg00878023	-0.508367	0.297824	-45.4184	1.67312e-18	9.31401e-16	32.7136	450K
cg05086798	-0.408672	0.235716	-45.3828	1.69431e-18	9.41782e-16	32.7016	450K
cg01804836	-0.470656	0.281569	-45.3297	1.72649e-18	9.58226e-16	32.6836	450K
cg05803370	-0.472316	0.263334	-45.2751	1.7603e-18	9.75525e-16	32.665	450K
cg07508090	-0.363158	0.217898	-45.259	1.77035e-18	9.79624e-16	32.6596	450K
cg19718903	-0.454314	0.254687	-45.2429	1.78052e-18	9.8378e-16	32.6541	450K
cg19854896	-0.504747	0.312847	-45.2177	1.79653e-18	9.91146e-16	32.6455	450K
cg03537243	-0.433655	0.257493	-45.1974	1.80956e-18	9.9592e-16	32.6386	450K
cg26751304	-0.411585	0.268543	-45.1958	1.81057e-18	9.9592e-16	32.6381	450K
cg00011200	-0.438914	0.249931	-45.1732	1.82517e-18	1.00159e-15	32.6304	450K
cg06945800	-0.500735	0.274764	-45.1715	1.82631e-18	1.00159e-15	32.6298	450K
cg15027606	-0.438488	0.298924	-45.1441	1.84414e-18	1.00911e-15	32.6205	450K
cg11286196	-0.37234	0.209261	-45.1421	1.84547e-18	1.00911e-15	32.6198	450K
cg01530521	-0.51142	0.310495	-45.1354	1.84988e-18	1.00981e-15	32.6175	450K
cg04059198	-0.389414	0.237484	-45.1319	1.85221e-18	1.00981e-15	32.6163	450K
cg18449462	-0.371374	0.231226	-45.0272	1.92264e-18	1.0463e-15	32.5806	450K
cg01318188	-0.493921	0.291589	-45.024	1.92481e-18	1.0463e-15	32.5795	450K
cg06400167	-0.320542	0.200179	-45.0139	1.93178e-18	1.04855e-15	32.576	450K
cg18144073	-0.34515	0.246643	-45.0093	1.93498e-18	1.04875e-15	32.5744	450K
cg13232664	-0.388342	0.222686	-44.9983	1.94257e-18	1.05019e-15	32.5707	450K
cg10055097	-0.508417	0.282108	-44.9972	1.94332e-18	1.05019e-15	32.5703	450K
cg08214610	-0.377837	0.217436	-44.9847	1.952e-18	1.05334e-15	32.5661	450K
cg22823767	-0.433823	0.236612	-44.9138	2.00215e-18	1.07883e-15	32.5417	450K
cg05899999	-0.403123	0.221082	-44.8545	2.04507e-18	1.10035e-15	32.5214	450K
cg02510708	-0.500348	0.285001	-44.8273	2.06514e-18	1.10953e-15	32.5121	450K
cg22913932	-0.327265	0.19285	-44.8053	2.08144e-18	1.11666e-15	32.5045	450K
cg25129414	-0.504628	0.308724	-44.7927	2.09087e-18	1.1201e-15	32.5002	450K
cg09072865	-0.487695	0.273092	-44.7788	2.10132e-18	1.12271e-15	32.4954	450K
cg12291192	-0.430475	0.256159	-44.7782	2.10181e-18	1.12271e-15	32.4952	450K
cg01556010	-0.461658	0.278349	-44.7251	2.14228e-18	1.14267e-15	32.4769	450K
cg00597858	-0.327777	0.208348	-44.7187	2.14714e-18	1.14361e-15	32.4747	450K
cg25987936	-0.429795	0.263461	-44.7094	2.15433e-18	1.14579e-15	32.4715	450K
cg24347720	-0.446086	0.248817	-44.7003	2.16141e-18	1.14791e-15	32.4684	450K
cg18244029	-0.342351	0.230544	-44.685	2.17336e-18	1.1526e-15	32.4631	450K
cg10277365	-0.439722	0.261235	-44.6562	2.19594e-18	1.1629e-15	32.4532	450K
cg05130312	0.448655	0.671346	44.6263	2.21976e-18	1.17251e-15	32.4428	450K
cg26333595	-0.414514	0.257043	-44.6254	2.22042e-18	1.17251e-15	32.4425	450K
cg09966745	-0.410214	0.269435	-44.6153	2.22856e-18	1.17512e-15	32.439	450K
cg15802548	-0.455519	0.262817	-44.6113	2.23172e-18	1.17512e-15	32.4377	450K
cg23156356	-0.347588	0.208736	-44.5971	2.24322e-18	1.17882e-15	32.4327	450K
cg26207017	-0.370301	0.23673	-44.5947	2.24513e-18	1.17882e-15	32.4319	450K
cg06971254	-0.419009	0.272481	-44.587	2.25138e-18	1.17982e-15	32.4292	450K
cg23455407	-0.394856	0.245594	-44.5845	2.25342e-18	1.17982e-15	32.4284	450K
cg25790081	-0.444109	0.254234	-44.5077	2.31669e-18	1.21123e-15	32.4018	450K
cg07781082	-0.428535	0.231019	-44.4941	2.32806e-18	1.21545e-15	32.3971	450K
cg09867302	-0.401703	0.265254	-44.4341	2.3791e-18	1.23956e-15	32.3763	450K
cg20919227	-0.351914	0.200886	-44.432	2.38094e-18	1.23956e-15	32.3755	450K
cg02770249	-0.470629	0.272159	-44.4217	2.38978e-18	1.24241e-15	32.372	450K
cg18780401	-0.378766	0.234531	-44.3694	2.4355e-18	1.2644e-15	32.3538	450K
cg00481999	-0.361647	0.214448	-44.3357	2.4654e-18	1.27813e-15	32.342	450K
cg02288667	-0.433408	0.266074	-44.3315	2.46911e-18	1.27826e-15	32.3406	450K
cg26985119	-0.47036	0.279043	-44.3143	2.48457e-18	1.28447e-15	32.3346	450K
cg19859323	-0.403869	0.246422	-44.2903	2.50631e-18	1.2939e-15	32.3262	450K
cg19506937	-0.288189	0.166015	-44.2665	2.52805e-18	1.3033e-15	32.3179	450K
cg16742675	-0.44887	0.305365	-44.2464	2.54655e-18	1.31101e-15	32.3109	450K
cg05196026	-0.362333	0.232766	-44.2385	2.55387e-18	1.31132e-15	32.3082	450K
cg24832428	-0.445671	0.239086	-44.2381	2.55424e-18	1.31132e-15	32.308	450K
cg18507125	-0.472948	0.273363	-44.1911	2.59821e-18	1.33204e-15	32.2916	450K
cg04061482	-0.304143	0.398822	-44.1394	2.64749e-18	1.35542e-15	32.2736	450K
cg11661234	-0.356662	0.218562	-44.1186	2.6676e-18	1.36383e-15	32.2663	450K
cg22795938	-0.350982	0.229655	-44.0807	2.70473e-18	1.3809e-15	32.253	450K
cg17571554	-0.409176	0.275356	-44.023	2.76224e-18	1.40832e-15	32.2328	450K
cg02611122	-0.373604	0.241424	-43.9896	2.79613e-18	1.42364e-15	32.221	450K
cg13571540	-0.396835	0.22343	-43.9639	2.82251e-18	1.43502e-15	32.212	450K
cg24034992	-0.358063	0.202014	-43.9602	2.82625e-18	1.43502e-15	32.2107	450K
cg27301033	-0.355679	0.206131	-43.9506	2.83627e-18	1.43813e-15	32.2073	450K
cg16626088	-0.448643	0.287186	-43.9441	2.84299e-18	1.43845e-15	32.205	450K
cg21537736	-0.412365	0.254408	-43.9425	2.84468e-18	1.43845e-15	32.2045	450K
cg18124907	-0.520802	0.292858	-43.9292	2.85847e-18	1.44344e-15	32.1998	450K
cg03732411	-0.407745	0.244575	-43.9213	2.86674e-18	1.44565e-15	32.197	450K
cg04960964	-0.482575	0.320066	-43.8879	2.90197e-18	1.45977e-15	32.1853	450K
cg19881386	-0.275071	0.235345	-43.8864	2.90365e-18	1.45977e-15	32.1847	450K
cg13033283	-0.373166	0.218497	-43.8836	2.90659e-18	1.45977e-15	32.1837	450K
cg09738386	-0.455975	0.258754	-43.8664	2.92497e-18	1.467e-15	32.1777	450K
cg12707233	-0.364075	0.237409	-43.8165	2.97888e-18	1.49202e-15	32.1601	450K
cg00271873	0.51092	0.54381	43.8014	2.99544e-18	1.49829e-15	32.1547	450K
cg04681171	-0.394829	0.266525	-43.7941	3.00348e-18	1.50028e-15	32.1522	450K
cg12030973	-0.471909	0.285217	-43.7739	3.02577e-18	1.50937e-15	32.145	450K
cg07210774	-0.409736	0.23866	-43.7668	3.03374e-18	1.5113e-15	32.1425	450K
cg05294909	-0.33946	0.251943	-43.6785	3.13371e-18	1.55901e-15	32.1113	450K
cg00213748	0.416162	0.618865	43.6265	3.1943e-18	1.58701e-15	32.0928	450K
cg04388383	-0.437751	0.262174	-43.5523	3.28276e-18	1.62877e-15	32.0665	450K
cg18091964	-0.464574	0.29127	-43.5332	3.30599e-18	1.6381e-15	32.0597	450K
cg09060772	-0.46202	0.256323	-43.4634	3.39226e-18	1.6786e-15	32.0349	450K
cg10510586	-0.367552	0.235026	-43.4329	3.43079e-18	1.69539e-15	32.024	450K
cg13549303	-0.468466	0.276867	-43.3776	3.50167e-18	1.72811e-15	32.0043	450K
cg05872215	-0.3242	0.205548	-43.3398	3.55102e-18	1.75013e-15	31.9908	450K
cg08778681	-0.410285	0.268741	-43.3046	3.59767e-18	1.76848e-15	31.9782	450K
cg08405463	-0.4966	0.288899	-43.3045	3.59782e-18	1.76848e-15	31.9781	450K
cg13014982	-0.371715	0.20913	-43.2242	3.70665e-18	1.81955e-15	31.9494	450K
cg27519679	-0.458295	0.248997	-43.2204	3.71192e-18	1.81972e-15	31.948	450K
cg25402895	-0.418849	0.256094	-43.167	3.78627e-18	1.85371e-15	31.9289	450K
cg06277838	-0.358733	0.248559	-43.1607	3.79517e-18	1.85561e-15	31.9266	450K
cg01683788	-0.394714	0.24044	-43.1445	3.81809e-18	1.85851e-15	31.9208	450K
cg18457851	-0.419725	0.248384	-43.1436	3.81942e-18	1.85851e-15	31.9205	450K
cg02971902	-0.366691	0.206082	-43.1432	3.82002e-18	1.85851e-15	31.9203	450K
cg15922956	-0.371654	0.234798	-43.1423	3.8212e-18	1.85851e-15	31.92	450K
cg00883449	-0.423071	0.26241	-43.119	3.85454e-18	1.87082e-15	31.9116	450K
cg11637006	-0.511184	0.27782	-43.1143	3.86128e-18	1.87082e-15	31.9099	450K
cg14492024	-0.287267	0.167569	-43.114	3.86171e-18	1.87082e-15	31.9098	450K
cg15582794	-0.418588	0.2544	-43.0951	3.88897e-18	1.88156e-15	31.903	450K
cg18396806	-0.437577	0.242597	-43.0762	3.91659e-18	1.89245e-15	31.8962	450K
cg18818432	-0.374203	0.242771	-43.0291	3.98589e-18	1.92141e-15	31.8793	450K
cg20344426	-0.382391	0.223283	-43.0267	3.98951e-18	1.92141e-15	31.8784	450K
cg25845992	-0.323693	0.205923	-43.0249	3.99212e-18	1.92141e-15	31.8777	450K
cg15816181	-0.396951	0.279479	-43.0029	4.02503e-18	1.93473e-15	31.8698	450K
cg05965444	-0.384085	0.236456	-42.9545	4.09847e-18	1.96747e-15	31.8523	450K
cg00078867	-0.516373	0.324906	-42.9264	4.14189e-18	1.98574e-15	31.8422	450K
cg27592925	-0.500355	0.297555	-42.8901	4.19844e-18	2.01024e-15	31.8291	450K
cg25375329	-0.430624	0.245364	-42.8586	4.24825e-18	2.02967e-15	31.8177	450K
cg07374632	-0.422157	0.309079	-42.8575	4.25e-18	2.02967e-15	31.8173	450K
cg06915321	-0.474428	0.291532	-42.848	4.26512e-18	2.03426e-15	31.8138	450K
cg19137564	-0.379861	0.265449	-42.8198	4.3105e-18	2.05326e-15	31.8036	450K
cg08707617	0.355047	0.717669	42.7877	4.36277e-18	2.07356e-15	31.7919	450K
cg06675660	-0.456614	0.264878	-42.7835	4.36961e-18	2.07356e-15	31.7904	450K
cg13077484	-0.508695	0.317106	-42.7833	4.36994e-18	2.07356e-15	31.7904	450K
cg06051391	-0.364654	0.2052	-42.7297	4.45875e-18	2.11296e-15	31.7709	450K
cg03460558	-0.393837	0.258219	-42.7263	4.46441e-18	2.11296e-15	31.7697	450K
cg08275242	-0.483496	0.301866	-42.7178	4.4787e-18	2.11701e-15	31.7666	450K
cg27309655	-0.399762	0.231183	-42.7104	4.49123e-18	2.12022e-15	31.7639	450K
cg14029629	-0.400921	0.222626	-42.6872	4.53059e-18	2.13473e-15	31.7554	450K
cg06384623	-0.384953	0.25458	-42.6855	4.53352e-18	2.13473e-15	31.7548	450K
cg18132745	-0.445215	0.241911	-42.6704	4.55931e-18	2.14415e-15	31.7493	450K
cg12171481	-0.42559	0.243255	-42.6648	4.56892e-18	2.14594e-15	31.7473	450K
cg00337921	-0.517664	0.336879	-42.6554	4.58521e-18	2.15085e-15	31.7438	450K
cg08841290	-0.444231	0.258299	-42.6448	4.60347e-18	2.15668e-15	31.74	450K
cg09253663	-0.492743	0.285415	-42.6263	4.6357e-18	2.16903e-15	31.7332	450K
cg15917786	-0.40097	0.240124	-42.5897	4.70002e-18	2.19635e-15	31.7199	450K
cg22645859	-0.412879	0.232499	-42.581	4.71537e-18	2.20074e-15	31.7168	450K
cg27248959	0.565687	0.602621	42.4523	4.9503e-18	2.30747e-15	31.6697	450K
cg26674826	-0.513495	0.340535	-42.4258	5.00019e-18	2.32779e-15	31.66	450K
cg12888005	-0.358211	0.239955	-42.3974	5.05408e-18	2.34992e-15	31.6496	450K
cg24054653	-0.286245	0.200819	-42.3265	5.19185e-18	2.41094e-15	31.6236	450K
cg03828160	-0.461894	0.295793	-42.3051	5.23417e-18	2.42595e-15	31.6157	450K
cg05223760	-0.36319	0.211023	-42.3035	5.23728e-18	2.42595e-15	31.6151	450K
cg23783489	-0.372094	0.243266	-42.2975	5.24914e-18	2.4284e-15	31.6129	450K
cg27044041	-0.325228	0.195375	-42.2803	5.28358e-18	2.43979e-15	31.6066	450K
cg08358587	-0.37568	0.204542	-42.2786	5.28698e-18	2.43979e-15	31.606	450K
cg04158739	-0.353202	0.267202	-42.2238	5.39828e-18	2.48805e-15	31.5858	450K
cg13532816	-0.39617	0.217571	-42.2125	5.42146e-18	2.49562e-15	31.5816	450K
cg13618458	0.55019	0.580346	42.2076	5.43152e-18	2.49714e-15	31.5798	450K
cg23192736	-0.434072	0.303692	-42.1657	5.51897e-18	2.53419e-15	31.5643	450K
cg05074623	-0.387827	0.281623	-42.1287	5.59727e-18	2.56696e-15	31.5507	450K
cg03219705	-0.424208	0.249668	-42.1064	5.64491e-18	2.5856e-15	31.5425	450K
cg22522913	-0.403892	0.261693	-42.0989	5.66115e-18	2.58904e-15	31.5397	450K
cg25645693	-0.490544	0.277817	-42.0964	5.66644e-18	2.58904e-15	31.5388	450K
cg17339373	-0.391619	0.234834	-42.078	5.70648e-18	2.60412e-15	31.532	450K
cg19235109	-0.490474	0.279789	-42.0005	5.87778e-18	2.67898e-15	31.5033	450K
cg14267065	-0.452159	0.287201	-41.9955	5.88913e-18	2.68085e-15	31.5014	450K
cg01911846	-0.383951	0.237837	-41.9864	5.90961e-18	2.68687e-15	31.498	450K
cg04836978	-0.361582	0.262117	-41.9744	5.93682e-18	2.69592e-15	31.4936	450K
cg00373606	-0.417386	0.244088	-41.9664	5.95487e-18	2.7008e-15	31.4906	450K
cg09055253	-0.326424	0.225344	-41.9573	5.97579e-18	2.70385e-15	31.4872	450K
cg20945035	-0.303731	0.235814	-41.9571	5.97622e-18	2.70385e-15	31.4872	450K
cg11653864	-0.419461	0.239966	-41.9474	5.99831e-18	2.71053e-15	31.4836	450K
cg11049634	0.469218	0.719102	41.931	6.03616e-18	2.7243e-15	31.4775	450K
cg08965337	-0.355033	0.202373	-41.8941	6.12204e-18	2.75969e-15	31.4638	450K
cg12544391	-0.423178	0.232203	-41.868	6.18348e-18	2.78399e-15	31.4541	450K
cg17741448	0.49717	0.565505	41.843	6.24318e-18	2.80642e-15	31.4448	450K
cg03202526	-0.431484	0.279345	-41.8408	6.24848e-18	2.80642e-15	31.4439	450K
cg14961598	-0.46066	0.253907	-41.8332	6.2666e-18	2.81114e-15	31.4411	450K
cg04787237	-0.43366	0.249391	-41.7341	6.50974e-18	2.91667e-15	31.4042	450K
cg22452543	-0.505271	0.301996	-41.7193	6.54685e-18	2.92975e-15	31.3986	450K
cg24627956	-0.273462	0.153397	-41.7052	6.58254e-18	2.94216e-15	31.3934	450K
cg19168249	-0.486146	0.261576	-41.6948	6.60882e-18	2.95034e-15	31.3895	450K
cg26308359	-0.409589	0.223449	-41.6805	6.64553e-18	2.96314e-15	31.3841	450K
cg01634761	-0.379365	0.239588	-41.6089	6.83145e-18	3.04237e-15	31.3573	450K
cg01191902	-0.448371	0.273225	-41.5995	6.85623e-18	3.04974e-15	31.3538	450K
cg09084933	-0.470862	0.293884	-41.5936	6.87168e-18	3.05032e-15	31.3516	450K
cg27355713	-0.314202	0.186651	-41.5924	6.87486e-18	3.05032e-15	31.3512	450K
cg20416767	-0.472044	0.274441	-41.5896	6.8823e-18	3.05032e-15	31.3501	450K
cg05947181	-0.46595	0.292671	-41.5654	6.94704e-18	3.07533e-15	31.341	450K
cg16097380	-0.40307	0.227228	-41.5486	6.99207e-18	3.09156e-15	31.3347	450K
cg24779040	-0.395257	0.247033	-41.5264	7.05237e-18	3.11449e-15	31.3264	450K
cg20972834	-0.342244	0.201456	-41.4746	7.19501e-18	3.17123e-15	31.3069	450K
cg15050093	-0.43617	0.265577	-41.4736	7.198e-18	3.17123e-15	31.3065	450K
cg24585803	-0.42855	0.247321	-41.4659	7.21939e-18	3.17687e-15	31.3036	450K
cg02839557	-0.381289	0.223925	-41.455	7.24984e-18	3.18647e-15	31.2995	450K
cg02579620	-0.304463	0.219525	-41.4308	7.31802e-18	3.21262e-15	31.2904	450K
cg12704708	-0.472193	0.286676	-41.408	7.38303e-18	3.23731e-15	31.2818	450K
cg18085787	0.460433	0.546807	41.4016	7.40152e-18	3.24158e-15	31.2794	450K
cg10723556	-0.416558	0.316786	-41.3949	7.42073e-18	3.24615e-15	31.2769	450K
cg05116966	-0.464154	0.305673	-41.3916	7.43012e-18	3.24641e-15	31.2757	450K
cg02283535	-0.487227	0.279974	-41.3529	7.54251e-18	3.29162e-15	31.2611	450K
cg26655138	-0.346966	0.191853	-41.3376	7.58749e-18	3.30735e-15	31.2553	450K
cg09309899	-0.400679	0.216468	-41.3052	7.68348e-18	3.34525e-15	31.2431	450K
cg25228188	-0.438185	0.247268	-41.2962	7.71033e-18	3.35299e-15	31.2397	450K
cg14541939	-0.379899	0.232701	-41.2854	7.74293e-18	3.36321e-15	31.2356	450K
cg07473550	-0.414759	0.234688	-41.2816	7.75413e-18	3.36412e-15	31.2342	450K
cg26367537	-0.39602	0.239602	-41.2472	7.85862e-18	3.40546e-15	31.2211	450K
cg03181214	-0.356335	0.221718	-41.2409	7.87801e-18	3.40986e-15	31.2187	450K
cg16119423	-0.442557	0.277463	-41.2307	7.90934e-18	3.41941e-15	31.2149	450K
cg03272642	-0.403357	0.233987	-41.1878	8.04257e-18	3.47295e-15	31.1986	450K
cg17843048	-0.391983	0.237628	-41.1842	8.05392e-18	3.47337e-15	31.1972	450K
cg07940380	-0.409413	0.247027	-41.1807	8.06468e-18	3.47337e-15	31.1959	450K
cg13120260	-0.479212	0.260325	-41.1785	8.07173e-18	3.47337e-15	31.1951	450K
cg01780361	-0.400348	0.242379	-41.1557	8.14358e-18	3.49976e-15	31.1865	450K
cg22674664	-0.433207	0.264259	-41.1531	8.15199e-18	3.49976e-15	31.1855	450K
cg16412513	-0.383136	0.22222	-41.0781	8.39416e-18	3.59955e-15	31.157	450K
cg08282969	-0.468421	0.338489	-41.0685	8.42552e-18	3.60621e-15	31.1533	450K
cg14106263	-0.418077	0.241437	-41.0674	8.42921e-18	3.60621e-15	31.1529	450K
cg14927076	-0.486441	0.306259	-41.0438	8.50746e-18	3.63548e-15	31.1439	450K
cg01244877	-0.394603	0.259428	-41.0393	8.52223e-18	3.63759e-15	31.1422	450K
cg19421044	-0.390804	0.229231	-41.017	8.59684e-18	3.6652e-15	31.1337	450K
cg21179956	-0.384859	0.270758	-41.0076	8.62872e-18	3.67455e-15	31.1301	450K
cg10709704	-0.348648	0.261611	-40.9975	8.66292e-18	3.68487e-15	31.1263	450K
cg01771673	-0.421811	0.254332	-40.9895	8.68994e-18	3.69211e-15	31.1232	450K
cg23443158	-0.447368	0.262434	-40.9785	8.72761e-18	3.70387e-15	31.119	450K
cg04675306	-0.482188	0.27979	-40.9677	8.76446e-18	3.71524e-15	31.1149	450K
cg11080085	-0.348739	0.239718	-40.9495	8.82705e-18	3.73748e-15	31.108	450K
cg21030483	-0.380736	0.244407	-40.9432	8.84913e-18	3.73857e-15	31.1056	450K
cg19153710	-0.375027	0.277847	-40.943	8.84984e-18	3.73857e-15	31.1055	450K
cg00554969	-0.423214	0.259409	-40.934	8.88089e-18	3.7474e-15	31.1021	450K
cg00618396	-0.412194	0.240642	-40.923	8.91931e-18	3.75932e-15	31.0979	450K
cg17155577	-0.36897	0.236247	-40.9068	8.976e-18	3.77537e-15	31.0917	450K
cg01887353	-0.387322	0.223411	-40.9063	8.97782e-18	3.77537e-15	31.0915	450K
cg19572242	-0.385353	0.268965	-40.8705	9.105e-18	3.8245e-15	31.0778	450K
cg00723973	-0.604864	0.416604	-40.8353	9.23176e-18	3.87335e-15	31.0643	450K
cg06428055	-0.333922	0.212176	-40.8214	9.28228e-18	3.89013e-15	31.059	450K
cg25236484	-0.400278	0.228787	-40.7931	9.38616e-18	3.92921e-15	31.0482	450K
cg13489005	-0.436182	0.24982	-40.7833	9.42223e-18	3.93985e-15	31.0444	450K
cg04665139	-0.404863	0.22585	-40.7689	9.47584e-18	3.95398e-15	31.0389	450K
cg06482328	-0.422491	0.278367	-40.7685	9.47743e-18	3.95398e-15	31.0387	450K
cg03825574	-0.417142	0.250073	-40.7546	9.52916e-18	3.97108e-15	31.0334	450K
cg06908232	-0.372061	0.238595	-40.743	9.57306e-18	3.98488e-15	31.0289	450K
cg23412653	-0.532465	0.354667	-40.7397	9.5852e-18	3.98545e-15	31.0277	450K
cg05143403	-0.379069	0.234646	-40.734	9.60675e-18	3.98992e-15	31.0255	450K
cg15329860	-0.352972	0.222189	-40.7267	9.63471e-18	3.99704e-15	31.0227	450K
cg17917970	-0.43465	0.276531	-40.6731	9.84026e-18	4.07774e-15	31.0021	450K
cg19800913	-0.394187	0.220786	-40.6379	9.97796e-18	4.13017e-15	30.9885	450K
cg20484507	-0.427021	0.232002	-40.6172	1.00597e-17	4.15935e-15	30.9806	450K
cg01807728	-0.357596	0.198076	-40.6123	1.00792e-17	4.16275e-15	30.9787	450K
cg26157279	-0.393084	0.222913	-40.6088	1.00932e-17	4.1639e-15	30.9773	450K
cg05185504	-0.390793	0.242471	-40.5977	1.01376e-17	4.17755e-15	30.9731	450K
cg16638301	-0.464031	0.260945	-40.5736	1.02345e-17	4.21276e-15	30.9638	450K
cg15422579	-0.318058	0.196082	-40.5469	1.03432e-17	4.25278e-15	30.9535	450K
cg16245086	-0.446567	0.274081	-40.5397	1.03728e-17	4.2602e-15	30.9507	450K
cg08221357	-0.452637	0.260799	-40.5269	1.04254e-17	4.27443e-15	30.9458	450K
cg19696622	-0.357491	0.22384	-40.5236	1.04391e-17	4.27443e-15	30.9445	450K
cg03040210	-0.339847	0.209453	-40.5229	1.04421e-17	4.27443e-15	30.9442	450K
cg07682072	-0.345006	0.233068	-40.4826	1.061e-17	4.33836e-15	30.9286	450K
cg15691129	-0.401957	0.270807	-40.4738	1.06469e-17	4.34861e-15	30.9252	450K
cg01215118	-0.485717	0.274708	-40.4673	1.06745e-17	4.35508e-15	30.9227	450K
cg23675214	-0.398993	0.260866	-40.463	1.06927e-17	4.35772e-15	30.921	450K
cg21711683	-0.34118	0.200139	-40.4599	1.07057e-17	4.35818e-15	30.9199	450K
cg09521623	0.397339	0.730179	40.455	1.07267e-17	4.36193e-15	30.918	450K
cg19586382	-0.403421	0.230984	-40.4489	1.07524e-17	4.36758e-15	30.9156	450K
cg26540943	-0.392328	0.214691	-40.4029	1.09505e-17	4.44317e-15	30.8978	450K
cg27615590	-0.372623	0.21678	-40.3809	1.10467e-17	4.47728e-15	30.8893	450K
cg09781635	-0.389018	0.241455	-40.3635	1.11232e-17	4.50335e-15	30.8825	450K
cg26936230	-0.431003	0.255107	-40.3467	1.11977e-17	4.52857e-15	30.876	450K
cg21378039	-0.389232	0.23107	-40.3261	1.12899e-17	4.56088e-15	30.868	450K
cg05257947	-0.459735	0.330682	-40.3089	1.13672e-17	4.58708e-15	30.8613	450K
cg08318837	-0.4531	0.297704	-40.3012	1.14022e-17	4.5962e-15	30.8583	450K
cg14071112	-0.439654	0.281762	-40.2777	1.15096e-17	4.63442e-15	30.8492	450K
cg19415339	-0.410411	0.224229	-40.2539	1.16192e-17	4.67179e-15	30.8399	450K
cg22881447	-0.309649	0.204627	-40.252	1.16277e-17	4.67179e-15	30.8392	450K
cg03280420	-0.285122	0.169248	-40.2439	1.16655e-17	4.68187e-15	30.836	450K
cg09347151	-0.492266	0.287638	-40.2353	1.17056e-17	4.69288e-15	30.8327	450K
cg19493242	-0.380316	0.220442	-40.1799	1.19671e-17	4.79253e-15	30.8111	450K
cg14180491	-0.367344	0.221227	-40.1707	1.20109e-17	4.80098e-15	30.8075	450K
cg08130682	-0.298054	0.169909	-40.1701	1.20142e-17	4.80098e-15	30.8073	450K
cg16357225	-0.535152	0.35309	-40.1654	1.20364e-17	4.80466e-15	30.8055	450K
cg05365121	-0.434894	0.256884	-40.1465	1.21279e-17	4.83596e-15	30.7981	450K
cg15014034	-0.436106	0.257537	-40.1211	1.22517e-17	4.88005e-15	30.7881	450K
cg20056133	-0.456129	0.256053	-40.1066	1.23227e-17	4.90306e-15	30.7825	450K
cg17607496	-0.364249	0.20257	-40.1034	1.23384e-17	4.90404e-15	30.7812	450K
cg16679837	-0.388493	0.218203	-40.0592	1.25585e-17	4.98617e-15	30.764	450K
cg17040469	-0.422056	0.278783	-40.0473	1.26187e-17	5.00467e-15	30.7593	450K
cg25645840	-0.476592	0.29376	-40.0341	1.26857e-17	5.02585e-15	30.7541	450K
cg19605909	-0.354223	0.222522	-40.0111	1.2803e-17	5.06692e-15	30.7451	450K
cg14248084	0.699898	0.423299	40.002	1.28495e-17	5.07988e-15	30.7416	450K
cg05444994	-0.37901	0.221565	-39.9907	1.2908e-17	5.09753e-15	30.7371	450K
cg11281291	-0.432549	0.242994	-39.9714	1.30084e-17	5.1317e-15	30.7296	450K
cg02456261	-0.379101	0.271991	-39.967	1.30316e-17	5.13539e-15	30.7278	450K
cg00904184	-0.405127	0.280772	-39.951	1.31155e-17	5.16295e-15	30.7215	450K
cg03769088	0.521182	0.583295	39.9447	1.31488e-17	5.17052e-15	30.7191	450K
cg22651103	-0.376382	0.303221	-39.9412	1.3167e-17	5.17221e-15	30.7177	450K
cg27616996	-0.498704	0.298501	-39.8715	1.35409e-17	5.31343e-15	30.6903	450K
cg22471695	-0.474877	0.280955	-39.8577	1.36162e-17	5.33731e-15	30.6849	450K
cg13240932	-0.407287	0.226603	-39.8484	1.36672e-17	5.35162e-15	30.6812	450K
cg12464216	-0.386786	0.260364	-39.8448	1.36871e-17	5.35375e-15	30.6798	450K
cg04624564	0.336415	0.808426	39.7966	1.39554e-17	5.4529e-15	30.6608	450K
cg25932752	-0.250934	0.267278	-39.7744	1.40809e-17	5.49616e-15	30.6521	450K
cg08785133	-0.403736	0.234777	-39.7382	1.4288e-17	5.57112e-15	30.6378	450K
cg07747963	0.506177	0.619944	39.7229	1.43763e-17	5.59963e-15	30.6317	450K
cg14230133	-0.278119	0.20582	-39.7135	1.44312e-17	5.61507e-15	30.628	450K
cg25237542	-0.320807	0.190001	-39.6695	1.46899e-17	5.70419e-15	30.6106	450K
cg02480419	-0.358723	0.202982	-39.6693	1.46911e-17	5.70419e-15	30.6105	450K
cg22055524	-0.360768	0.212905	-39.6418	1.48551e-17	5.76182e-15	30.5997	450K
cg25858008	-0.411914	0.230195	-39.6377	1.48801e-17	5.76546e-15	30.598	450K
cg19334385	-0.325545	0.245935	-39.6103	1.5046e-17	5.82365e-15	30.5872	450K
cg20517444	-0.381488	0.21555	-39.5998	1.51101e-17	5.84234e-15	30.583	450K
cg03992069	-0.410016	0.247845	-39.5938	1.51467e-17	5.85039e-15	30.5806	450K
cg02864732	-0.422574	0.271437	-39.5793	1.52358e-17	5.87865e-15	30.5749	450K
cg17678039	-0.321445	0.192816	-39.5551	1.53858e-17	5.93034e-15	30.5653	450K
cg05921207	-0.370986	0.290536	-39.5496	1.54205e-17	5.93752e-15	30.5631	450K
cg16108684	-0.45107	0.307195	-39.545	1.5449e-17	5.9423e-15	30.5613	450K
cg10455133	-0.268606	0.167501	-39.5405	1.54774e-17	5.94667e-15	30.5595	450K
cg08118341	-0.420522	0.244021	-39.5372	1.54979e-17	5.94667e-15	30.5582	450K
cg18414950	-0.495582	0.295308	-39.5355	1.55086e-17	5.94667e-15	30.5575	450K
cg26745032	-0.388199	0.218097	-39.5274	1.55599e-17	5.96015e-15	30.5543	450K
cg25514427	-0.447881	0.2809	-39.4796	1.58645e-17	6.07055e-15	30.5353	450K
cg23214992	-0.4423	0.256824	-39.4754	1.5892e-17	6.07479e-15	30.5336	450K
cg22238863	-0.36376	0.231298	-39.3544	1.66934e-17	6.37452e-15	30.4854	450K
cg05272837	-0.322959	0.204323	-39.3389	1.67993e-17	6.40832e-15	30.4792	450K
cg05461361	-0.449522	0.236625	-39.3228	1.69095e-17	6.44371e-15	30.4728	450K
cg07910525	-0.420642	0.233645	-39.3064	1.70234e-17	6.48044e-15	30.4662	450K
cg10818284	-0.558857	0.384725	-39.28	1.72074e-17	6.54377e-15	30.4557	450K
cg17831869	-0.398844	0.228056	-39.2382	1.7504e-17	6.6497e-15	30.4389	450K
cg22275278	-0.476281	0.280298	-39.2299	1.75629e-17	6.66524e-15	30.4356	450K
cg04448376	-0.340978	0.235275	-39.2263	1.75889e-17	6.66824e-15	30.4342	450K
cg25714218	-0.384679	0.213182	-39.2117	1.76941e-17	6.70126e-15	30.4283	450K
cg03430010	-0.281723	0.166071	-39.1672	1.80192e-17	6.81741e-15	30.4104	450K
cg23919845	-0.459249	0.257985	-39.1517	1.8134e-17	6.85382e-15	30.4042	450K
cg08437461	-0.433896	0.258047	-39.112	1.84315e-17	6.95914e-15	30.3883	450K
cg26907889	-0.35945	0.226482	-39.1037	1.84939e-17	6.97558e-15	30.3849	450K
cg01374431	-0.386054	0.230686	-39.0962	1.85514e-17	6.99013e-15	30.3819	450K
cg05275343	-0.283001	0.167662	-39.0749	1.87143e-17	7.04432e-15	30.3733	450K
cg10536534	-0.454128	0.274259	-39.0226	1.91202e-17	7.18978e-15	30.3523	450K
cg01668271	-0.300859	0.188343	-38.9737	1.95083e-17	7.32828e-15	30.3325	450K
cg14873818	-0.326686	0.215162	-38.937	1.98053e-17	7.43228e-15	30.3177	450K
cg10288278	-0.409362	0.256054	-38.9087	2.00373e-17	7.51173e-15	30.3063	450K
cg07990395	-0.456912	0.257979	-38.9053	2.0065e-17	7.51449e-15	30.3049	450K
cg05047811	-0.345847	0.215019	-38.8465	2.05574e-17	7.69112e-15	30.2811	450K
cg16318983	-0.500561	0.289404	-38.8336	2.06671e-17	7.72435e-15	30.2759	450K
cg16637019	-0.42378	0.252841	-38.8029	2.09309e-17	7.81503e-15	30.2634	450K
cg19579913	-0.376341	0.207078	-38.7804	2.11263e-17	7.87807e-15	30.2543	450K
cg19092293	-0.35947	0.212853	-38.7786	2.11424e-17	7.87807e-15	30.2536	450K
cg04238548	-0.396004	0.255597	-38.7666	2.1247e-17	7.90908e-15	30.2487	450K
cg01733439	-0.436782	0.287834	-38.7284	2.15859e-17	8.02714e-15	30.2332	450K
cg17592148	-0.429553	0.299809	-38.7232	2.16324e-17	8.03636e-15	30.2311	450K
cg02634083	-0.42855	0.268423	-38.6809	2.20141e-17	8.16997e-15	30.2139	450K
cg00428012	-0.396153	0.26257	-38.6638	2.2171e-17	8.21992e-15	30.2069	450K
cg13655660	-0.366174	0.233299	-38.6412	2.23794e-17	8.28435e-15	30.1977	450K
cg23660678	-0.435876	0.249359	-38.6401	2.23896e-17	8.28435e-15	30.1972	450K
cg09834142	-0.445894	0.247859	-38.6295	2.24884e-17	8.31259e-15	30.1929	450K
cg25496213	-0.358467	0.20924	-38.6255	2.25257e-17	8.31806e-15	30.1913	450K
cg00409000	-0.431299	0.284279	-38.6171	2.26049e-17	8.33897e-15	30.1878	450K
cg17835180	-0.463714	0.300595	-38.5767	2.29869e-17	8.47145e-15	30.1714	450K
cg12403148	-0.460986	0.301152	-38.555	2.31953e-17	8.53972e-15	30.1625	450K
cg23694557	-0.437737	0.286724	-38.5495	2.32485e-17	8.5508e-15	30.1602	450K
cg17337021	-0.417637	0.253426	-38.5443	2.32988e-17	8.56078e-15	30.1581	450K
cg02523105	-0.388515	0.226275	-38.5178	2.35565e-17	8.64689e-15	30.1473	450K
cg05837905	-0.495274	0.283042	-38.4912	2.38193e-17	8.73465e-15	30.1364	450K
cg23612178	-0.293965	0.168959	-38.4581	2.41492e-17	8.84685e-15	30.1229	450K
cg26421947	-0.388759	0.252737	-38.4398	2.43346e-17	8.90597e-15	30.1153	450K
cg15755924	-0.411219	0.232347	-38.3885	2.48607e-17	9.08949e-15	30.0943	450K
cg11550332	-0.348392	0.217593	-38.3763	2.4988e-17	9.12703e-15	30.0893	450K
cg17035182	-0.478669	0.293717	-38.3713	2.504e-17	9.13698e-15	30.0872	450K
cg06803079	-0.24775	0.178289	-38.3659	2.50959e-17	9.14088e-15	30.085	450K
cg13177658	-0.395091	0.243689	-38.3655	2.51001e-17	9.14088e-15	30.0849	450K
cg09546548	-0.256894	0.193839	-38.3419	2.53494e-17	9.22255e-15	30.0752	450K
cg11409998	-0.391447	0.236661	-38.3366	2.54054e-17	9.23386e-15	30.073	450K
cg20112962	-0.318031	0.202889	-38.3284	2.5493e-17	9.25372e-15	30.0696	450K
cg24123780	-0.316197	0.259936	-38.3268	2.55101e-17	9.25372e-15	30.0689	450K
cg00240113	-0.363616	0.233256	-38.3208	2.5574e-17	9.26781e-15	30.0665	450K
cg00347850	-0.477005	0.315044	-38.3165	2.56202e-17	9.27545e-15	30.0647	450K
cg16343842	-0.407156	0.230986	-38.2942	2.58595e-17	9.35293e-15	30.0556	450K
cg17818432	-0.398066	0.233715	-38.2891	2.59153e-17	9.36394e-15	30.0534	450K
cg23323745	-0.403709	0.219174	-38.2624	2.62069e-17	9.45327e-15	30.0424	450K
cg04225046	-0.461018	0.244397	-38.2617	2.62137e-17	9.45327e-15	30.0422	450K
cg26927606	-0.362239	0.195777	-38.2461	2.63857e-17	9.50603e-15	30.0357	450K
cg27485646	-0.443618	0.278898	-38.2428	2.64221e-17	9.50988e-15	30.0344	450K
cg14460470	-0.46386	0.26844	-38.2359	2.64988e-17	9.5266e-15	30.0315	450K
cg07581973	-0.483533	0.283199	-38.234	2.65201e-17	9.5266e-15	30.0307	450K
cg16091746	-0.437893	0.259587	-38.2296	2.65693e-17	9.53499e-15	30.0289	450K
cg05941375	-0.395817	0.307831	-38.207	2.68215e-17	9.61617e-15	30.0196	450K
cg04302192	-0.29695	0.207358	-38.2015	2.6884e-17	9.62851e-15	30.0173	450K
cg11471507	-0.390722	0.262934	-38.1986	2.6916e-17	9.62851e-15	30.0161	450K
cg24971873	-0.427825	0.237586	-38.197	2.69341e-17	9.62851e-15	30.0155	450K
cg00378473	-0.441231	0.281182	-38.1812	2.71137e-17	9.68208e-15	30.0089	450K
cg12137402	-0.401547	0.225445	-38.1792	2.71363e-17	9.68208e-15	30.0081	450K
cg07834773	-0.403622	0.263202	-38.1712	2.72281e-17	9.70546e-15	30.0048	450K
cg11329209	-0.411485	0.233202	-38.1619	2.73345e-17	9.73255e-15	30.001	450K
cg15199886	-0.437964	0.335199	-38.1599	2.73567e-17	9.73255e-15	30.0002	450K
cg24818939	-0.498177	0.270933	-38.1246	2.77663e-17	9.86877e-15	29.9855	450K
cg06479204	-0.321182	0.198807	-38.105	2.79961e-17	9.94089e-15	29.9774	450K
cg17660627	-0.264085	0.173839	-38.0867	2.82123e-17	1.0008e-14	29.9698	450K
cg20291091	-0.423442	0.265991	-38.0759	2.83408e-17	1.0044e-14	29.9654	450K
cg07758529	-0.462061	0.290422	-38.0361	2.88189e-17	1.01995e-14	29.9489	450K
cg07799491	-0.367918	0.214372	-38.0348	2.88348e-17	1.01995e-14	29.9483	450K
cg02129146	0.523116	0.567213	38.0263	2.89382e-17	1.02263e-14	29.9448	450K
cg21154599	-0.406104	0.269502	-38.0101	2.91362e-17	1.02864e-14	29.9381	450K
cg04924736	-0.439986	0.251462	-37.9919	2.93604e-17	1.03557e-14	29.9305	450K
cg08104711	-0.432852	0.278245	-37.9751	2.95698e-17	1.04196e-14	29.9235	450K
cg02285579	-0.464032	0.301552	-37.9509	2.98737e-17	1.05099e-14	29.9135	450K
cg24139739	-0.418997	0.245652	-37.9501	2.9883e-17	1.05099e-14	29.9132	450K
cg10213302	-0.367668	0.246258	-37.9229	3.0229e-17	1.06215e-14	29.9018	450K
cg27424370	-0.429835	0.251531	-37.9186	3.02835e-17	1.06305e-14	29.9	450K
cg07811386	-0.389373	0.236983	-37.9117	3.03714e-17	1.06513e-14	29.8972	450K
cg22417589	-0.484258	0.278785	-37.8527	3.11395e-17	1.09103e-14	29.8726	450K
cg22952406	-0.353549	0.2201	-37.8467	3.12181e-17	1.09215e-14	29.8701	450K
cg12932046	-0.417913	0.292254	-37.8458	3.12304e-17	1.09215e-14	29.8697	450K
cg04493908	0.475175	0.514435	37.8253	3.15021e-17	1.10009e-14	29.8612	450K
cg23726559	-0.380967	0.26908	-37.8242	3.15171e-17	1.10009e-14	29.8607	450K
cg08783090	-0.36237	0.235625	-37.801	3.18281e-17	1.1099e-14	29.851	450K
cg25815185	-0.261235	0.165433	-37.7909	3.19655e-17	1.11364e-14	29.8468	450K
cg01430241	-0.467612	0.275594	-37.7342	3.27424e-17	1.13963e-14	29.8231	450K
cg25676950	-0.300317	0.193064	-37.7084	3.31041e-17	1.15114e-14	29.8123	450K
cg15059553	-0.279261	0.175579	-37.6708	3.36365e-17	1.16855e-14	29.7965	450K
cg00914218	-0.431295	0.272692	-37.6587	3.38111e-17	1.17351e-14	29.7914	450K
cg18049750	-0.37418	0.242469	-37.6455	3.40012e-17	1.179e-14	29.7859	450K
cg03683899	-0.331406	0.189914	-37.6394	3.40896e-17	1.18086e-14	29.7833	450K
cg20495737	-0.449846	0.282462	-37.6364	3.41333e-17	1.18086e-14	29.7821	450K
cg26418790	-0.407186	0.232103	-37.6352	3.41507e-17	1.18086e-14	29.7816	450K
cg01228667	-0.300996	0.180274	-37.6311	3.42095e-17	1.18179e-14	29.7799	450K
cg06323885	-0.453009	0.264619	-37.6077	3.45518e-17	1.1925e-14	29.77	450K
cg26764972	-0.411172	0.238107	-37.6019	3.46377e-17	1.19435e-14	29.7676	450K
cg17590101	-0.499481	0.324893	-37.5904	3.48083e-17	1.19911e-14	29.7627	450K
cg04297907	-0.269142	0.164328	-37.5326	3.56757e-17	1.22785e-14	29.7385	450K
cg01910452	-0.318764	0.190799	-37.5171	3.59133e-17	1.23488e-14	29.7319	450K
cg01000789	-0.467575	0.264092	-37.4988	3.61946e-17	1.2434e-14	29.7242	450K
cg16984885	-0.436858	0.27455	-37.4886	3.63534e-17	1.24769e-14	29.7199	450K
cg25442487	-0.258704	0.151915	-37.4285	3.72993e-17	1.27892e-14	29.6945	450K
cg17227030	-0.418557	0.271995	-37.4264	3.73325e-17	1.27892e-14	29.6937	450K
cg07607525	-0.269274	0.172032	-37.4116	3.75699e-17	1.28586e-14	29.6874	450K
cg06942445	-0.330497	0.202869	-37.4022	3.77211e-17	1.2894e-14	29.6834	450K
cg02649608	-0.420727	0.258221	-37.4	3.77576e-17	1.2894e-14	29.6825	450K
cg12417438	-0.392834	0.246011	-37.3987	3.7778e-17	1.2894e-14	29.6819	450K
cg13069450	-0.403358	0.281356	-37.3807	3.80711e-17	1.29821e-14	29.6743	450K
cg16104634	-0.375351	0.282913	-37.3767	3.81363e-17	1.2983e-14	29.6726	450K
cg26267038	-0.373104	0.233678	-37.3757	3.81514e-17	1.2983e-14	29.6722	450K
cg17345373	-0.419496	0.255224	-37.374	3.81791e-17	1.2983e-14	29.6715	450K
cg12530936	-0.283262	0.215619	-37.3698	3.82483e-17	1.29868e-14	29.6697	450K
cg15366127	0.357342	0.721837	37.3688	3.82644e-17	1.29868e-14	29.6693	450K
cg23623404	-0.403628	0.26134	-37.3669	3.82957e-17	1.29868e-14	29.6685	450K
cg20790618	-0.386497	0.293656	-37.3211	3.90549e-17	1.32321e-14	29.6491	450K
cg07187289	-0.463231	0.253727	-37.3148	3.91618e-17	1.32561e-14	29.6464	450K
cg17853057	-0.468881	0.289781	-37.3109	3.92269e-17	1.3266e-14	29.6448	450K
cg22876425	-0.492165	0.304431	-37.3062	3.93067e-17	1.32809e-14	29.6428	450K
cg07806343	-0.489122	0.277214	-37.3015	3.93863e-17	1.32956e-14	29.6408	450K
cg12125741	-0.429088	0.274806	-37.2022	4.11023e-17	1.38577e-14	29.5986	450K
cg18478786	-0.336676	0.255595	-37.2009	4.11264e-17	1.38577e-14	29.5981	450K
cg17001703	-0.380363	0.243529	-37.1934	4.12594e-17	1.38878e-14	29.5949	450K
cg14303457	0.405008	0.493479	37.1916	4.12908e-17	1.38878e-14	29.5941	450K
cg06620299	-0.436062	0.304786	-37.1717	4.16459e-17	1.39945e-14	29.5857	450K
cg02647401	-0.345142	0.250873	-37.1563	4.19237e-17	1.40644e-14	29.5791	450K
cg08310277	-0.386726	0.284624	-37.156	4.19299e-17	1.40644e-14	29.5789	450K
cg04784122	-0.286534	0.192037	-37.1329	4.23493e-17	1.41922e-14	29.5691	450K
cg21911363	-0.400243	0.227372	-37.1058	4.28475e-17	1.43461e-14	29.5576	450K
cg01019600	-0.349648	0.209798	-37.0996	4.29607e-17	1.4371e-14	29.5549	450K
cg03019024	-0.34104	0.224724	-37.092	4.31026e-17	1.44054e-14	29.5517	450K
cg13788061	-0.330583	0.204783	-37.0743	4.34324e-17	1.45025e-14	29.5442	450K
cg00227584	-0.471494	0.294998	-37.0537	4.38222e-17	1.46195e-14	29.5353	450K
cg14314132	-0.500698	0.30368	-37.0275	4.43212e-17	1.47704e-14	29.5241	450K
cg10016783	-0.409279	0.247686	-37.0257	4.43546e-17	1.47704e-14	29.5234	450K
cg27382931	-0.339371	0.219476	-37.006	4.47339e-17	1.48833e-14	29.515	450K
cg22561883	-0.481896	0.263871	-36.9892	4.50619e-17	1.4979e-14	29.5077	450K
cg23484208	-0.346807	0.202551	-36.9855	4.51338e-17	1.49808e-14	29.5062	450K
cg08327960	-0.503273	0.29573	-36.9847	4.51484e-17	1.49808e-14	29.5058	450K
cg15715844	-0.476845	0.314718	-36.9544	4.57455e-17	1.51564e-14	29.4929	450K
cg05418443	-0.391304	0.238143	-36.9537	4.57597e-17	1.51564e-14	29.4925	450K
cg14562990	-0.283036	0.23844	-36.9401	4.60301e-17	1.52323e-14	29.4867	450K
cg20498086	-0.448391	0.244675	-36.9332	4.61672e-17	1.5264e-14	29.4838	450K
cg26375010	-0.443858	0.27999	-36.9261	4.63098e-17	1.52893e-14	29.4807	450K
cg19998137	-0.499575	0.292958	-36.9253	4.63264e-17	1.52893e-14	29.4804	450K
cg24559073	-0.468981	0.252066	-36.9095	4.66442e-17	1.53793e-14	29.4736	450K
cg05476522	-0.441972	0.304479	-36.9076	4.66822e-17	1.53793e-14	29.4728	450K
cg09666011	-0.357356	0.201365	-36.9037	4.67624e-17	1.5392e-14	29.4711	450K
cg12623328	-0.383075	0.229493	-36.8363	4.81509e-17	1.58349e-14	29.4422	450K
cg06624970	-0.419207	0.253086	-36.8195	4.85034e-17	1.59367e-14	29.435	450K
cg01039990	-0.360516	0.289596	-36.8162	4.85725e-17	1.59452e-14	29.4335	450K
cg26744454	-0.377303	0.214814	-36.8138	4.86233e-17	1.59477e-14	29.4325	450K
cg01756638	-0.393243	0.251113	-36.7758	4.9435e-17	1.61996e-14	29.4161	450K
cg22618086	-0.37488	0.259023	-36.7679	4.96048e-17	1.62408e-14	29.4127	450K
cg08648877	-0.415403	0.237959	-36.7485	5.00252e-17	1.6364e-14	29.4044	450K
cg17398485	-0.409307	0.265833	-36.7404	5.02035e-17	1.64078e-14	29.4009	450K
cg04217946	-0.451916	0.289937	-36.7348	5.03258e-17	1.64332e-14	29.3985	450K
cg26155828	-0.34978	0.228733	-36.7027	5.10334e-17	1.66495e-14	29.3846	450K
cg05688478	-0.494804	0.321597	-36.667	5.18347e-17	1.68961e-14	29.3692	450K
cg09724624	-0.39647	0.234583	-36.5997	5.33819e-17	1.7385e-14	29.3401	450K
cg04821091	-0.391051	0.236057	-36.5626	5.42571e-17	1.76517e-14	29.324	450K
cg18016370	-0.407118	0.255873	-36.5609	5.42962e-17	1.76517e-14	29.3233	450K
cg04183498	-0.428618	0.243906	-36.5383	5.48366e-17	1.78117e-14	29.3135	450K
cg14804181	-0.545953	0.315202	-36.5317	5.4995e-17	1.78475e-14	29.3106	450K
cg08596608	-0.255236	0.16924	-36.5183	5.53201e-17	1.79372e-14	29.3048	450K
cg12054566	-0.39425	0.246133	-36.5128	5.54528e-17	1.79641e-14	29.3024	450K
cg21983484	-0.63673	0.456043	-36.5109	5.55001e-17	1.79641e-14	29.3016	450K
cg03576039	-0.357734	0.240188	-36.4976	5.58227e-17	1.80527e-14	29.2958	450K
cg07342016	-0.398077	0.265297	-36.4949	5.58889e-17	1.80566e-14	29.2946	450K
cg22771999	-0.455509	0.263454	-36.4932	5.59323e-17	1.80566e-14	29.2939	450K
cg22449896	-0.467233	0.272279	-36.4541	5.69006e-17	1.83531e-14	29.2769	450K
cg12440269	-0.414509	0.24426	-36.4491	5.7024e-17	1.83769e-14	29.2747	450K
cg26342575	-0.435854	0.252394	-36.4369	5.73321e-17	1.84601e-14	29.2694	450K
cg21019788	-0.356418	0.260281	-36.4191	5.77811e-17	1.85788e-14	29.2617	450K
cg01410230	-0.36387	0.230059	-36.4183	5.78013e-17	1.85788e-14	29.2613	450K
cg21362390	-0.531578	0.34797	-36.3926	5.84574e-17	1.87733e-14	29.2501	450K
cg11806565	-0.341482	0.285459	-36.3546	5.94442e-17	1.90737e-14	29.2335	450K
cg08820785	-0.265171	0.164766	-36.3356	5.99437e-17	1.92173e-14	29.2253	450K
cg06576965	0.559148	0.584425	36.3262	6.01906e-17	1.92797e-14	29.2212	450K
cg27433982	-0.341617	0.239496	-36.3175	6.04237e-17	1.93273e-14	29.2173	450K
cg03057808	-0.322372	0.227526	-36.3167	6.04437e-17	1.93273e-14	29.217	450K
cg25712015	-0.506603	0.323543	-36.2698	6.17086e-17	1.97147e-14	29.1965	450K
cg02165720	-0.392674	0.22095	-36.2646	6.18487e-17	1.97424e-14	29.1942	450K
cg15345074	-0.346878	0.219295	-36.2247	6.29479e-17	2.00759e-14	29.1768	450K
cg09735782	-0.482401	0.289045	-36.2068	6.34481e-17	2.0218e-14	29.1689	450K
cg17015217	-0.401792	0.261855	-36.1936	6.38199e-17	2.0319e-14	29.1631	450K
cg04345928	-0.434883	0.27689	-36.1876	6.39879e-17	2.03549e-14	29.1605	450K
cg17033281	-0.319355	0.176362	-36.1578	6.48374e-17	2.06074e-14	29.1475	450K
cg04855977	-0.311993	0.200448	-36.1539	6.4951e-17	2.06258e-14	29.1457	450K
cg05725925	-0.255718	0.169714	-36.1313	6.56021e-17	2.08147e-14	29.1358	450K
cg17475505	-0.387195	0.252111	-36.1257	6.57657e-17	2.08487e-14	29.1334	450K
cg19011603	-0.333733	0.227209	-36.1195	6.59466e-17	2.08881e-14	29.1306	450K
cg21491240	-0.359346	0.215736	-36.1137	6.61181e-17	2.09245e-14	29.1281	450K
cg14520448	-0.309466	0.178589	-36.1073	6.63059e-17	2.09588e-14	29.1252	450K
cg03759948	-0.378385	0.229851	-36.1058	6.63501e-17	2.09588e-14	29.1246	450K
cg05672930	-0.277029	0.176381	-36.1042	6.63966e-17	2.09588e-14	29.1239	450K
cg00212031	-0.353784	0.220749	-36.0795	6.71271e-17	2.11713e-14	29.113	450K
cg13663706	-0.426434	0.237811	-36.075	6.72604e-17	2.11953e-14	29.1111	450K
cg26410404	-0.421643	0.249957	-36.0575	6.77853e-17	2.13425e-14	29.1033	450K
cg13115118	-0.416939	0.245818	-36.0447	6.81702e-17	2.14454e-14	29.0977	450K
cg14854487	-0.397434	0.23918	-36.0327	6.8535e-17	2.15418e-14	29.0924	450K
cg16213807	-0.360707	0.287978	-36.0218	6.88684e-17	2.16282e-14	29.0876	450K
cg13121076	-0.423299	0.262227	-35.9736	7.03596e-17	2.20778e-14	29.0664	450K
cg23714856	-0.331332	0.208678	-35.9555	7.09276e-17	2.22371e-14	29.0584	450K
cg00529027	-0.431131	0.250441	-35.9319	7.1676e-17	2.24527e-14	29.048	450K
cg13815872	-0.488649	0.281957	-35.9239	7.19322e-17	2.25139e-14	29.0444	450K
cg27260927	-0.365284	0.276156	-35.8895	7.30446e-17	2.28428e-14	29.0292	450K
cg27326620	-0.328529	0.212893	-35.8314	7.49638e-17	2.34231e-14	29.0034	450K
cg02805922	-0.4394	0.258911	-35.8249	7.51796e-17	2.34512e-14	29.0006	450K
cg08695223	-0.480687	0.279628	-35.8249	7.51806e-17	2.34512e-14	29.0006	450K
cg04026379	-0.451246	0.261305	-35.8171	7.54426e-17	2.35131e-14	28.9971	450K
cg05049545	-0.437194	0.239671	-35.8057	7.58291e-17	2.36136e-14	28.9921	450K
cg14737574	-0.398234	0.244237	-35.7939	7.62278e-17	2.37178e-14	28.9868	450K
cg00632374	-0.432564	0.248684	-35.7821	7.66322e-17	2.38236e-14	28.9816	450K
cg07768177	-0.449856	0.315033	-35.7413	7.80446e-17	2.42423e-14	28.9635	450K
cg04746792	-0.386853	0.22374	-35.737	7.81939e-17	2.42683e-14	28.9616	450K
cg09725439	-0.362144	0.223774	-35.7285	7.84917e-17	2.43403e-14	28.9578	450K
cg12501871	-0.485313	0.290925	-35.6971	7.96029e-17	2.46642e-14	28.9438	450K
cg13550079	-0.309009	0.20197	-35.6851	8.00343e-17	2.4777e-14	28.9385	450K
cg05073171	-0.333914	0.207272	-35.6338	8.18975e-17	2.53327e-14	28.9156	450K
cg05849149	-0.445906	0.272638	-35.5912	8.34796e-17	2.58004e-14	28.8966	450K
cg13081620	-0.44219	0.273417	-35.5543	8.48761e-17	2.61931e-14	28.8801	450K
cg00357087	-0.38922	0.235347	-35.5539	8.4892e-17	2.61931e-14	28.8799	450K
cg04754076	-0.475856	0.304376	-35.5492	8.50687e-17	2.62258e-14	28.8778	450K
cg15041487	-0.453617	0.246137	-35.5133	8.64565e-17	2.66314e-14	28.8618	450K
cg01210880	-0.339091	0.208161	-35.4917	8.7303e-17	2.68698e-14	28.8521	450K
cg00779763	-0.523957	0.347723	-35.4758	8.79299e-17	2.70233e-14	28.845	450K
cg26950400	-0.385739	0.218379	-35.4753	8.7948e-17	2.70233e-14	28.8448	450K
cg08434396	-0.373588	0.227939	-35.4137	9.04299e-17	2.77628e-14	28.8171	450K
cg01436914	-0.264356	0.176646	-35.4002	9.09821e-17	2.79092e-14	28.811	450K
cg02161125	-0.364607	0.207227	-35.3651	9.24376e-17	2.83321e-14	28.7953	450K
cg06776257	-0.44047	0.276124	-35.3625	9.25458e-17	2.83418e-14	28.7941	450K
cg08680085	-0.429244	0.258451	-35.3355	9.36821e-17	2.8666e-14	28.782	450K
cg25870731	-0.429183	0.266118	-35.3109	9.47306e-17	2.89629e-14	28.7709	450K
cg02884332	-0.247305	0.17017	-35.2992	9.52375e-17	2.90938e-14	28.7656	450K
cg14533874	-0.452445	0.283912	-35.2973	9.53162e-17	2.90938e-14	28.7648	450K
cg02775175	-0.355711	0.207135	-35.2836	9.59094e-17	2.92507e-14	28.7586	450K
cg00008945	-0.33993	0.19678	-35.2672	9.66261e-17	2.9445e-14	28.7512	450K
cg02732801	-0.407713	0.290319	-35.253	9.72505e-17	2.95892e-14	28.7448	450K
cg07309821	-0.45706	0.294814	-35.2528	9.72596e-17	2.95892e-14	28.7447	450K
cg00213853	-0.364588	0.253288	-35.2417	9.77528e-17	2.97033e-14	28.7396	450K
cg14520892	-0.412253	0.246607	-35.2405	9.78057e-17	2.97033e-14	28.7391	450K
cg04334684	-0.390842	0.255399	-35.2389	9.78756e-17	2.97033e-14	28.7384	450K
cg20291321	-0.391287	0.279423	-35.236	9.80033e-17	2.97177e-14	28.7371	450K
cg20859738	-0.458068	0.261278	-35.2122	9.90707e-17	3.00167e-14	28.7263	450K
cg06469252	-0.348608	0.196951	-35.208	9.92598e-17	3.00494e-14	28.7244	450K
cg04128303	-0.422877	0.298568	-35.1989	9.96716e-17	3.01494e-14	28.7203	450K
cg03517379	-0.340215	0.209693	-35.1716	1.00912e-16	3.04996e-14	28.708	450K
cg19194595	-0.373596	0.217047	-35.1529	1.01778e-16	3.07361e-14	28.6995	450K
cg06079963	-0.457489	0.257612	-35.1248	1.03087e-16	3.11062e-14	28.6868	450K
cg17731486	-0.416512	0.252431	-35.1138	1.03602e-16	3.12361e-14	28.6818	450K
cg08279515	-0.411768	0.32447	-35.0719	1.05601e-16	3.18129e-14	28.6628	450K
cg15048430	-0.369667	0.280163	-35.0676	1.05809e-16	3.18494e-14	28.6608	450K
cg02496423	-0.512729	0.301153	-35.0519	1.06567e-16	3.20516e-14	28.6537	450K
cg13217661	-0.324274	0.291915	-35.0384	1.07226e-16	3.22234e-14	28.6476	450K
cg26335568	-0.356898	0.226347	-34.9939	1.09428e-16	3.28585e-14	28.6274	450K
cg08848711	-0.478144	0.266386	-34.9639	1.10937e-16	3.32845e-14	28.6137	450K
cg21166191	-0.343842	0.290633	-34.9402	1.12146e-16	3.362e-14	28.6029	450K
cg24549608	-0.377348	0.214943	-34.9349	1.12422e-16	3.36699e-14	28.6005	450K
cg26332175	-0.359142	0.201123	-34.9335	1.12494e-16	3.36699e-14	28.5998	450K
cg26438739	-0.334047	0.197829	-34.9296	1.12694e-16	3.37025e-14	28.5981	450K
cg12517811	-0.380131	0.224969	-34.9248	1.12944e-16	3.37498e-14	28.5959	450K
cg05045738	-0.425205	0.262424	-34.9021	1.14121e-16	3.4074e-14	28.5855	450K
cg16059374	-0.393308	0.23917	-34.8897	1.14773e-16	3.42409e-14	28.5799	450K
cg01121830	-0.366415	0.24137	-34.8806	1.15249e-16	3.43553e-14	28.5757	450K
cg21365235	-0.445562	0.2725	-34.8698	1.15826e-16	3.44993e-14	28.5708	450K
cg10102167	-0.416126	0.249534	-34.856	1.16559e-16	3.469e-14	28.5645	450K
cg12039967	-0.42109	0.257019	-34.8485	1.16963e-16	3.47812e-14	28.561	450K
cg05566296	-0.376804	0.244168	-34.8468	1.17054e-16	3.47812e-14	28.5603	450K
cg05849875	-0.381856	0.221065	-34.8202	1.18492e-16	3.51802e-14	28.5481	450K
cg06065495	0.570054	0.571664	34.8145	1.18799e-16	3.52297e-14	28.5455	450K
cg04790916	-0.270137	0.181298	-34.8136	1.18849e-16	3.52297e-14	28.5451	450K
cg08401365	0.273552	0.665519	34.7943	1.19908e-16	3.55149e-14	28.5363	450K
cg04596655	-0.509056	0.29074	-34.7775	1.20839e-16	3.57622e-14	28.5285	450K
cg04575501	-0.461592	0.299757	-34.7716	1.21164e-16	3.58296e-14	28.5259	450K
cg13156574	-0.458499	0.251779	-34.7508	1.22329e-16	3.61452e-14	28.5163	450K
cg14834143	-0.427015	0.250324	-34.7217	1.23981e-16	3.6604e-14	28.503	450K
cg01947226	-0.361555	0.277641	-34.7142	1.24409e-16	3.67011e-14	28.4995	450K
cg27375748	-0.371613	0.218692	-34.675	1.26678e-16	3.73392e-14	28.4815	450K
cg17508549	-0.549022	0.335459	-34.6733	1.26774e-16	3.73392e-14	28.4808	450K
cg11291009	-0.483438	0.287326	-34.6644	1.27294e-16	3.74474e-14	28.4767	450K
cg21978299	-0.342432	0.189805	-34.6634	1.27358e-16	3.74474e-14	28.4762	450K
cg20767561	-0.4096	0.218954	-34.6619	1.27445e-16	3.74474e-14	28.4755	450K
cg27465531	-0.362352	0.216139	-34.6592	1.27605e-16	3.74645e-14	28.4742	450K
cg07659240	-0.406425	0.222952	-34.6561	1.27786e-16	3.74877e-14	28.4728	450K
cg00917018	-0.419602	0.253378	-34.6493	1.28185e-16	3.75751e-14	28.4697	450K
cg10451760	-0.433573	0.314801	-34.6347	1.29054e-16	3.77811e-14	28.463	450K
cg21953876	-0.456637	0.259404	-34.634	1.29092e-16	3.77811e-14	28.4627	450K
cg06818142	-0.370805	0.24652	-34.6008	1.3109e-16	3.83354e-14	28.4474	450K
cg03172171	-0.342391	0.245734	-34.5973	1.31304e-16	3.83676e-14	28.4458	450K
cg23690264	-0.370382	0.225364	-34.5726	1.32808e-16	3.87766e-14	28.4344	450K
cg01857253	-0.439671	0.251572	-34.5132	1.36509e-16	3.98258e-14	28.407	450K
cg23214760	-0.285387	0.168183	-34.5055	1.37e-16	3.99048e-14	28.4034	450K
cg02105393	-0.279899	0.173126	-34.5045	1.37063e-16	3.99048e-14	28.403	450K
cg14453693	-0.384602	0.22675	-34.5038	1.37104e-16	3.99048e-14	28.4027	450K
cg04029630	-0.399809	0.246845	-34.4938	1.37739e-16	4.0058e-14	28.398	450K
cg16681914	-0.35578	0.211292	-34.492	1.37857e-16	4.00608e-14	28.3972	450K
cg02882301	-0.482248	0.287478	-34.4725	1.39107e-16	4.03923e-14	28.3882	450K
cg23446945	-0.358437	0.209646	-34.4674	1.39439e-16	4.04569e-14	28.3858	450K
cg03705894	-0.407339	0.240388	-34.4515	1.40471e-16	4.07243e-14	28.3785	450K
cg25813447	-0.33012	0.215206	-34.4047	1.43556e-16	4.1586e-14	28.3568	450K
cg05260852	-0.44889	0.285266	-34.3919	1.44411e-16	4.18009e-14	28.3509	450K
cg11253356	-0.423385	0.279172	-34.3823	1.45059e-16	4.19558e-14	28.3464	450K
cg20653018	-0.35661	0.22545	-34.3785	1.45317e-16	4.19976e-14	28.3446	450K
cg10519228	-0.294931	0.218264	-34.3559	1.46848e-16	4.24069e-14	28.3342	450K
cg21537947	-0.221268	0.139505	-34.349	1.47319e-16	4.25097e-14	28.331	450K
cg16190093	-0.339631	0.222688	-34.3255	1.48941e-16	4.29441e-14	28.32	450K
cg00603890	-0.430854	0.282436	-34.292	1.51285e-16	4.3586e-14	28.3045	450K
cg12799835	-0.32543	0.203785	-34.2821	1.51984e-16	4.37533e-14	28.2998	450K
cg03513471	-0.314521	0.176652	-34.2522	1.5412e-16	4.43335e-14	28.2859	450K
cg15322420	-0.385007	0.239118	-34.2307	1.55672e-16	4.47453e-14	28.2759	450K
cg00834229	-0.332387	0.215085	-34.2021	1.57764e-16	4.53112e-14	28.2626	450K
cg17011147	-0.365967	0.216725	-34.185	1.59033e-16	4.56403e-14	28.2546	450K
cg03210912	-0.312699	0.202802	-34.1594	1.60947e-16	4.6154e-14	28.2426	450K
cg05239680	-0.37486	0.342048	-34.1131	1.64472e-16	4.71282e-14	28.221	450K
cg08882363	-0.352738	0.251194	-34.1063	1.64996e-16	4.72367e-14	28.2178	450K
cg18099006	-0.35664	0.219084	-34.1049	1.65107e-16	4.72367e-14	28.2172	450K
cg25529319	-0.286502	0.195925	-34.0818	1.66903e-16	4.77139e-14	28.2064	450K
cg08955276	-0.423826	0.270947	-34.0777	1.67224e-16	4.77686e-14	28.2044	450K
cg17383449	-0.262507	0.204307	-34.0699	1.67841e-16	4.79078e-14	28.2008	450K
cg08076508	-0.371458	0.243489	-34.0618	1.68476e-16	4.80347e-14	28.197	450K
cg13646297	-0.423307	0.25037	-34.0609	1.68546e-16	4.80347e-14	28.1966	450K
cg01353788	-0.404975	0.225158	-34.0527	1.69196e-16	4.81829e-14	28.1927	450K
cg00151234	-0.416755	0.231906	-34.0468	1.69664e-16	4.82791e-14	28.19	450K
cg02616328	-0.251163	0.182003	-34.0368	1.70466e-16	4.84472e-14	28.1853	450K
cg01125381	-0.235394	0.210043	-34.0361	1.70517e-16	4.84472e-14	28.185	450K
cg04922020	-0.331283	0.217834	-34.0263	1.71307e-16	4.86341e-14	28.1803	450K
cg21139772	-0.273137	0.206753	-34.0128	1.72394e-16	4.89052e-14	28.174	450K
cg05994819	-0.39231	0.210512	-34.0054	1.72997e-16	4.90387e-14	28.1705	450K
cg16617243	-0.426164	0.234764	-34.0024	1.73242e-16	4.90704e-14	28.1691	450K
cg11016745	-0.355426	0.222667	-33.9792	1.75139e-16	4.95697e-14	28.1582	450K
cg05414556	-0.394715	0.23036	-33.9503	1.77535e-16	5.02095e-14	28.1447	450K
cg10305945	-0.374296	0.212059	-33.945	1.77982e-16	5.02973e-14	28.1422	450K
cg04241572	-0.302253	0.184551	-33.9343	1.78876e-16	5.05116e-14	28.1371	450K
cg15464143	-0.313222	0.206982	-33.9298	1.79262e-16	5.05817e-14	28.135	450K
cg27387615	-0.302324	0.373282	-33.9124	1.80737e-16	5.0959e-14	28.1268	450K
cg17330459	-0.370147	0.279381	-33.891	1.82566e-16	5.14356e-14	28.1167	450K
cg09185350	-0.259325	0.147187	-33.8689	1.84477e-16	5.19343e-14	28.1063	450K
cg12620265	-0.504118	0.301595	-33.8448	1.86586e-16	5.24882e-14	28.095	450K
cg12375308	-0.327418	0.184318	-33.8268	1.88186e-16	5.28981e-14	28.0864	450K
cg15225044	-0.320992	0.195091	-33.7908	1.91409e-16	5.37632e-14	28.0695	450K
cg08063601	-0.301355	0.185791	-33.7804	1.9235e-16	5.39865e-14	28.0645	450K
cg15008991	-0.342816	0.212279	-33.7771	1.92652e-16	5.40302e-14	28.063	450K
cg23483251	-0.30884	0.241202	-33.7746	1.92886e-16	5.40547e-14	28.0618	450K
cg13326840	0.356385	0.71741	33.7693	1.93365e-16	5.41478e-14	28.0593	450K
cg05427163	-0.483121	0.29354	-33.7651	1.93748e-16	5.42141e-14	28.0573	450K
cg22662205	-0.42229	0.254044	-33.7579	1.94409e-16	5.43419e-14	28.0539	450K
cg14368286	-0.405531	0.252195	-33.757	1.94499e-16	5.43419e-14	28.0534	450K
cg22660483	-0.376197	0.234295	-33.7499	1.95151e-16	5.44831e-14	28.0501	450K
cg17195879	-0.403084	0.233667	-33.7482	1.9531e-16	5.44861e-14	28.0493	450K
cg08300622	-0.370737	0.225405	-33.6852	2.0122e-16	5.60927e-14	28.0195	450K
cg12517167	-0.354465	0.229308	-33.6814	2.01583e-16	5.61513e-14	28.0177	450K
cg11072201	-0.42834	0.260946	-33.65	2.04611e-16	5.6952e-14	28.0028	450K
cg12614178	-0.406323	0.248979	-33.6437	2.05227e-16	5.70804e-14	27.9997	450K
cg25127732	-0.378797	0.289725	-33.6362	2.05961e-16	5.72415e-14	27.9962	450K
cg21198428	-0.402693	0.237039	-33.6283	2.06728e-16	5.74115e-14	27.9925	450K
cg16647914	-0.340779	0.213982	-33.624	2.07159e-16	5.74881e-14	27.9904	450K
cg21159768	-0.555983	0.374919	-33.6196	2.07589e-16	5.7564e-14	27.9883	450K
cg19635884	-0.357671	0.200061	-33.6136	2.08178e-16	5.76841e-14	27.9855	450K
cg26778571	-0.374497	0.224543	-33.6076	2.08778e-16	5.78071e-14	27.9826	450K
cg06645047	-0.393902	0.242217	-33.604	2.09131e-16	5.78616e-14	27.9809	450K
cg07137581	-0.345354	0.21202	-33.6014	2.09393e-16	5.78907e-14	27.9796	450K
cg02621658	-0.517624	0.290587	-33.5828	2.11254e-16	5.83615e-14	27.9708	450K
cg03692134	-0.352005	0.278572	-33.581	2.11432e-16	5.83671e-14	27.97	450K
cg13024202	-0.386281	0.223541	-33.5778	2.11754e-16	5.84124e-14	27.9684	450K
cg05861409	-0.342896	0.220507	-33.5705	2.12491e-16	5.85718e-14	27.965	450K
cg23212799	-0.45692	0.368842	-33.5663	2.12913e-16	5.86445e-14	27.963	450K
cg21760862	-0.470369	0.264574	-33.5581	2.13751e-16	5.88314e-14	27.959	450K
cg25730864	-0.316012	0.205734	-33.5531	2.14261e-16	5.89279e-14	27.9567	450K
cg16692973	-0.316407	0.189235	-33.5376	2.15845e-16	5.93194e-14	27.9493	450K
cg06775759	-0.297642	0.2795	-33.4998	2.19764e-16	6.03517e-14	27.9313	450K
cg10127939	-0.311132	0.222968	-33.4653	2.23414e-16	6.13086e-14	27.9148	450K
cg00729461	-0.502216	0.292808	-33.46	2.23976e-16	6.14172e-14	27.9123	450K
cg23475921	-0.361797	0.250507	-33.4579	2.24211e-16	6.14359e-14	27.9112	450K
cg02693068	0.332074	0.631982	33.4232	2.27958e-16	6.24163e-14	27.8946	450K
cg08814148	-0.291821	0.188255	-33.3643	2.34469e-16	6.41516e-14	27.8664	450K
cg22858728	-0.334664	0.322168	-33.3588	2.35083e-16	6.4272e-14	27.8638	450K
cg24376537	-0.38778	0.261175	-33.3538	2.35647e-16	6.43364e-14	27.8614	450K
cg02120046	-0.350412	0.257853	-33.3536	2.35666e-16	6.43364e-14	27.8613	450K
cg20463407	-0.310147	0.202038	-33.3397	2.37239e-16	6.4718e-14	27.8547	450K
cg17991347	-0.284775	0.190072	-33.3063	2.41073e-16	6.57154e-14	27.8386	450K
cg13680016	-0.448422	0.264274	-33.2821	2.43889e-16	6.6434e-14	27.827	450K
cg26810336	-0.423533	0.299618	-33.2773	2.44449e-16	6.65374e-14	27.8247	450K
cg15308487	-0.326465	0.190408	-33.2703	2.4527e-16	6.67119e-14	27.8213	450K
cg10407245	-0.39687	0.256642	-33.2616	2.46301e-16	6.69429e-14	27.8172	450K
cg27350602	-0.365527	0.29418	-33.2548	2.47099e-16	6.71106e-14	27.8139	450K
cg12074688	-0.422706	0.262634	-33.247	2.48034e-16	6.7315e-14	27.8101	450K
cg03317455	-0.423096	0.25716	-33.2441	2.48372e-16	6.73572e-14	27.8088	450K
cg25698940	-0.403842	0.227519	-33.2409	2.48759e-16	6.74127e-14	27.8072	450K
cg04499381	-0.370036	0.26978	-33.238	2.491e-16	6.74558e-14	27.8058	450K
cg13652795	0.384994	0.6924	33.2011	2.53558e-16	6.86128e-14	27.7881	450K
cg10105844	-0.412352	0.241769	-33.1955	2.54244e-16	6.8748e-14	27.7854	450K
cg25279183	-0.348778	0.239073	-33.1758	2.56666e-16	6.93521e-14	27.7759	450K
cg17291758	-0.393673	0.232902	-33.1365	2.61566e-16	7.06246e-14	27.7569	450K
cg22975864	-0.340526	0.199993	-33.1232	2.63256e-16	7.10188e-14	27.7505	450K
cg13183496	-0.409516	0.242157	-33.122	2.63411e-16	7.10188e-14	27.7499	450K
cg26351479	-0.350269	0.25861	-33.1146	2.64344e-16	7.12184e-14	27.7463	450K
cg19039586	-0.427141	0.288296	-33.1057	2.6548e-16	7.14725e-14	27.742	450K
cg23431897	-0.436024	0.290755	-33.1036	2.65754e-16	7.14942e-14	27.741	450K
cg14091713	-0.38236	0.249983	-33.1005	2.66151e-16	7.15489e-14	27.7395	450K
cg25714610	-0.275223	0.176046	-33.0933	2.67076e-16	7.17455e-14	27.736	450K
cg03147775	-0.29507	0.189939	-33.0563	2.71886e-16	7.29846e-14	27.7181	450K
cg17970282	-0.462003	0.289701	-33.0444	2.73457e-16	7.33529e-14	27.7124	450K
cg07767690	-0.350329	0.199305	-33.0341	2.74816e-16	7.36641e-14	27.7074	450K
cg12653510	0.322187	0.717814	33.0144	2.7745e-16	7.4301e-14	27.6978	450K
cg09186478	-0.39729	0.237108	-33.0133	2.77594e-16	7.4301e-14	27.6973	450K
cg00191052	-0.414814	0.305913	-33.0037	2.78885e-16	7.45924e-14	27.6927	450K
cg18432393	-0.358411	0.212874	-32.9944	2.80143e-16	7.48747e-14	27.6882	450K
cg19541913	-0.272297	0.187096	-32.9721	2.83194e-16	7.56355e-14	27.6773	450K
cg25443613	-0.264999	0.166127	-32.9614	2.84666e-16	7.59736e-14	27.6721	450K
cg00473354	-0.295374	0.166671	-32.9425	2.87275e-16	7.66067e-14	27.6629	450K
cg00390049	-0.410827	0.310309	-32.9413	2.87452e-16	7.66067e-14	27.6623	450K
cg15667675	-0.331755	0.210784	-32.9367	2.88082e-16	7.67193e-14	27.6601	450K
cg17479100	-0.483426	0.286671	-32.933	2.88605e-16	7.68032e-14	27.6583	450K
cg26506212	-0.407845	0.245321	-32.931	2.88878e-16	7.68206e-14	27.6574	450K
cg22221554	-0.597439	0.331471	-32.9169	2.90865e-16	7.72932e-14	27.6505	450K
cg07363416	-0.349058	0.229963	-32.882	2.95829e-16	7.85559e-14	27.6335	450K
cg14828248	-0.412645	0.314846	-32.8589	2.99167e-16	7.93853e-14	27.6223	450K
cg25548414	-0.376083	0.24319	-32.8504	3.00407e-16	7.96572e-14	27.6181	450K
cg01463110	0.501946	0.567285	32.8478	3.00784e-16	7.96999e-14	27.6169	450K
cg00936342	-0.411296	0.233356	-32.8454	3.01135e-16	7.9736e-14	27.6157	450K
cg10649042	-0.311233	0.183384	-32.8433	3.01455e-16	7.97634e-14	27.6146	450K
cg15815114	-0.424609	0.267438	-32.8338	3.02839e-16	8.00723e-14	27.61	450K
cg11901680	-0.403051	0.255923	-32.788	3.09672e-16	8.18206e-14	27.5877	450K
cg05222959	-0.226927	0.137617	-32.7857	3.10008e-16	8.18508e-14	27.5866	450K
cg04967538	-0.422218	0.259672	-32.7747	3.11676e-16	8.22324e-14	27.5812	450K
cg09026179	-0.403362	0.312453	-32.7681	3.12677e-16	8.23838e-14	27.578	450K
cg14959801	-0.41602	0.24794	-32.768	3.12695e-16	8.23838e-14	27.5779	450K
cg20203466	-0.379483	0.215468	-32.7489	3.1562e-16	8.30915e-14	27.5686	450K
cg26122495	-0.339762	0.190477	-32.7475	3.15831e-16	8.30915e-14	27.5679	450K
cg27118658	-0.33511	0.218942	-32.7453	3.1617e-16	8.31214e-14	27.5668	450K
cg06072560	-0.352452	0.196787	-32.7209	3.19956e-16	8.40569e-14	27.5549	450K
cg02634916	-0.392087	0.227673	-32.7142	3.21012e-16	8.42745e-14	27.5516	450K
cg15568009	-0.322734	0.20382	-32.7074	3.22069e-16	8.4492e-14	27.5483	450K
cg06807018	-0.427129	0.324347	-32.7046	3.22508e-16	8.45473e-14	27.5469	450K
cg17386265	-0.416712	0.254611	-32.701	3.23085e-16	8.46385e-14	27.5451	450K
cg14928964	-0.419967	0.250834	-32.6965	3.23793e-16	8.47638e-14	27.5429	450K
cg14474963	-0.414427	0.291392	-32.687	3.25304e-16	8.50991e-14	27.5383	450K
cg26741576	-0.347289	0.242855	-32.6815	3.26173e-16	8.52662e-14	27.5356	450K
cg06055266	-0.446292	0.273953	-32.6689	3.28179e-16	8.57299e-14	27.5294	450K
cg04882894	-0.310475	0.22264	-32.6633	3.29084e-16	8.59056e-14	27.5267	450K
cg11633086	-0.293088	0.179012	-32.6603	3.29569e-16	8.59715e-14	27.5252	450K
cg03672021	-0.320972	0.213412	-32.6395	3.32929e-16	8.67868e-14	27.515	450K
cg03440272	-0.383411	0.206773	-32.6197	3.36176e-16	8.75714e-14	27.5053	450K
cg24863802	-0.448567	0.275683	-32.6007	3.3932e-16	8.83281e-14	27.4959	450K
cg11857742	-0.374375	0.249257	-32.5821	3.42421e-16	8.90725e-14	27.4868	450K
cg15255859	-0.432082	0.246617	-32.5717	3.44178e-16	8.94667e-14	27.4817	450K
cg16970748	-0.350361	0.207307	-32.5695	3.44542e-16	8.94984e-14	27.4806	450K
cg20864678	-0.279136	0.167017	-32.561	3.45987e-16	8.98106e-14	27.4764	450K
cg19928247	-0.452614	0.251512	-32.5593	3.46267e-16	8.98201e-14	27.4756	450K
cg01906946	0.373395	0.694075	32.5488	3.48061e-16	9.02222e-14	27.4704	450K
cg08239458	-0.465076	0.28855	-32.4757	3.60775e-16	9.34523e-14	27.4344	450K
cg02161824	-0.329532	0.197888	-32.4683	3.62081e-16	9.37249e-14	27.4308	450K
cg03250346	-0.443875	0.309863	-32.4615	3.63303e-16	9.39755e-14	27.4274	450K
cg25317260	-0.395847	0.234647	-32.4488	3.65575e-16	9.4497e-14	27.4211	450K
cg12143138	-0.432146	0.278138	-32.4018	3.74137e-16	9.66426e-14	27.3979	450K
cg14369777	-0.445469	0.338484	-32.3644	3.81086e-16	9.83689e-14	27.3794	450K
cg09748856	-0.273629	0.20864	-32.359	3.82106e-16	9.85633e-14	27.3767	450K
cg09144786	-0.319758	0.197403	-32.3293	3.87746e-16	9.99484e-14	27.362	450K
cg16145139	-0.346829	0.219869	-32.3268	3.8822e-16	1.00001e-13	27.3607	450K
cg11704979	-0.385462	0.221673	-32.3037	3.92677e-16	1.01079e-13	27.3493	450K
cg22917680	-0.380378	0.235707	-32.2796	3.97372e-16	1.02216e-13	27.3373	450K
cg07608505	-0.364082	0.264574	-32.2574	4.01758e-16	1.03272e-13	27.3263	450K
cg00623388	-0.45573	0.27561	-32.2465	4.03927e-16	1.03758e-13	27.3209	450K
cg25640635	-0.38244	0.254704	-32.2418	4.04871e-16	1.03928e-13	27.3186	450K
cg13860040	-0.380187	0.284706	-32.2269	4.07871e-16	1.04625e-13	27.3111	450K
cg08491357	-0.375383	0.230676	-32.2091	4.11493e-16	1.0544e-13	27.3023	450K
cg15392343	-0.424796	0.240653	-32.2085	4.11616e-16	1.0544e-13	27.302	450K
cg12689022	-0.331106	0.229577	-32.195	4.14378e-16	1.06074e-13	27.2952	450K
cg17995340	-0.441255	0.265194	-32.1916	4.15076e-16	1.06179e-13	27.2935	450K
cg05434903	-0.380137	0.21784	-32.1738	4.18739e-16	1.07042e-13	27.2847	450K
cg04029282	-0.255198	0.165312	-32.167	4.20153e-16	1.07329e-13	27.2813	450K
cg24923226	-0.390369	0.231944	-32.1645	4.20683e-16	1.07358e-13	27.2801	450K
cg11717280	0.346563	0.735413	32.1637	4.20848e-16	1.07358e-13	27.2797	450K
cg15511490	-0.470137	0.288174	-32.1545	4.22774e-16	1.07775e-13	27.2751	450K
cg05533223	0.398595	0.734207	32.1458	4.24606e-16	1.08167e-13	27.2707	450K
cg02651788	-0.32824	0.191344	-32.134	4.27105e-16	1.08657e-13	27.2648	450K
cg18275647	-0.383345	0.239893	-32.1329	4.27328e-16	1.08657e-13	27.2643	450K
cg23064627	-0.447974	0.264654	-32.1325	4.27408e-16	1.08657e-13	27.2641	450K
cg07174097	-0.359553	0.270735	-32.1312	4.27702e-16	1.08657e-13	27.2634	450K
cg09031836	-0.382349	0.290633	-32.1266	4.28676e-16	1.08829e-13	27.2611	450K
cg19406135	-0.391639	0.233666	-32.1197	4.3014e-16	1.09126e-13	27.2577	450K
cg21932800	-0.387073	0.240861	-32.1151	4.31132e-16	1.09303e-13	27.2554	450K
cg23718917	-0.454631	0.270823	-32.0934	4.35797e-16	1.10409e-13	27.2446	450K
cg27167763	0.325309	0.728737	32.0903	4.36468e-16	1.10504e-13	27.243	450K
cg11708870	-0.355389	0.22508	-32.0824	4.38195e-16	1.10865e-13	27.2391	450K
cg13741548	-0.433611	0.268492	-32.0604	4.43004e-16	1.12005e-13	27.2281	450K
cg05096434	-0.325859	0.192081	-32.0334	4.49015e-16	1.13447e-13	27.2145	450K
cg00937263	-0.3198	0.242213	-32.0183	4.52396e-16	1.14224e-13	27.207	450K
cg08846002	-0.391186	0.248295	-31.9963	4.57379e-16	1.15403e-13	27.196	450K
cg21142420	-0.354087	0.224437	-31.9936	4.57993e-16	1.15479e-13	27.1946	450K
cg11673013	-0.415103	0.268104	-31.9898	4.58867e-16	1.1562e-13	27.1927	450K
cg21142188	-0.348183	0.239813	-31.9688	4.63696e-16	1.16758e-13	27.1822	450K
cg19392138	-0.35387	0.249911	-31.9539	4.67165e-16	1.17551e-13	27.1747	450K
cg26246138	-0.418416	0.224818	-31.9467	4.68841e-16	1.17893e-13	27.1711	450K
cg18110168	-0.372526	0.224586	-31.9116	4.77132e-16	1.19896e-13	27.1535	450K
cg19666053	-0.367451	0.246374	-31.8828	4.8406e-16	1.21554e-13	27.139	450K
cg05137263	-0.629109	0.411274	-31.8391	4.94763e-16	1.24157e-13	27.117	450K
cg02973971	-0.365868	0.235166	-31.7783	5.10087e-16	1.27916e-13	27.0863	450K
cg08836298	-0.392458	0.259665	-31.774	5.11175e-16	1.28102e-13	27.0841	450K
cg26814883	-0.405141	0.254976	-31.7407	5.19802e-16	1.30175e-13	27.0673	450K
cg20540913	-0.437856	0.261817	-31.7364	5.20922e-16	1.30368e-13	27.0651	450K
cg00114913	-0.389559	0.242612	-31.7064	5.2883e-16	1.32257e-13	27.0499	450K
cg11079517	-0.34348	0.222953	-31.7034	5.29638e-16	1.3237e-13	27.0484	450K
cg05375065	-0.425596	0.266045	-31.6679	5.39179e-16	1.34663e-13	27.0304	450K
cg03894002	-0.362396	0.211399	-31.6656	5.39795e-16	1.34726e-13	27.0293	450K
cg04709809	-0.372702	0.254316	-31.6381	5.47332e-16	1.36515e-13	27.0153	450K
cg24721916	-0.336533	0.18136	-31.6338	5.48528e-16	1.36721e-13	27.0131	450K
cg01777017	-0.480544	0.301776	-31.6281	5.50112e-16	1.37024e-13	27.0102	450K
cg25553924	-0.285835	0.168061	-31.6173	5.53103e-16	1.37676e-13	27.0048	450K
cg03558222	-0.374911	0.227973	-31.6118	5.54637e-16	1.37965e-13	27.002	450K
cg01562833	-0.426514	0.24909	-31.6003	5.5787e-16	1.38675e-13	26.9961	450K
cg08395108	-0.377474	0.241999	-31.5969	5.58822e-16	1.38819e-13	26.9944	450K
cg16723510	-0.541019	0.377845	-31.5802	5.63568e-16	1.39904e-13	26.9859	450K
cg14972002	-0.313803	0.174594	-31.5503	5.72124e-16	1.41933e-13	26.9707	450K
cg07792041	-0.347925	0.221467	-31.5478	5.72869e-16	1.42022e-13	26.9694	450K
cg15906052	-0.366308	0.237963	-31.5334	5.77047e-16	1.42962e-13	26.9621	450K
cg01717812	-0.349562	0.214784	-31.5067	5.84889e-16	1.44808e-13	26.9485	450K
cg11663393	-0.416132	0.234343	-31.5053	5.85309e-16	1.44815e-13	26.9478	450K
cg20514061	-0.407543	0.262985	-31.4734	5.94841e-16	1.47074e-13	26.9315	450K
cg20116159	-0.368208	0.215674	-31.4484	6.02407e-16	1.48846e-13	26.9188	450K
cg22134140	-0.420877	0.304694	-31.4044	6.16023e-16	1.52108e-13	26.8963	450K
cg04012614	-0.429986	0.307762	-31.4025	6.16612e-16	1.52152e-13	26.8953	450K
cg06140460	-0.33643	0.258557	-31.3876	6.21291e-16	1.53204e-13	26.8877	450K
cg05908188	-0.404559	0.220481	-31.3722	6.26187e-16	1.54309e-13	26.8798	450K
cg02264284	-0.314835	0.187732	-31.3187	6.43453e-16	1.58458e-13	26.8524	450K
cg23374711	-0.440122	0.255694	-31.3147	6.44771e-16	1.58648e-13	26.8503	450K
cg00634642	-0.361413	0.22043	-31.3137	6.45085e-16	1.58648e-13	26.8498	450K
cg26222437	-0.374768	0.235753	-31.2886	6.53381e-16	1.60582e-13	26.8369	450K
cg05996419	-0.421925	0.234989	-31.2822	6.55536e-16	1.61004e-13	26.8336	450K
cg03946442	-0.416668	0.249836	-31.2681	6.60233e-16	1.6205e-13	26.8264	450K
cg21785054	-0.397532	0.230746	-31.2059	6.81544e-16	1.6717e-13	26.7944	450K
cg16063272	-0.362775	0.254115	-31.1646	6.96062e-16	1.70524e-13	26.7732	450K
cg17877174	-0.353153	0.194069	-31.1632	6.96575e-16	1.70524e-13	26.7724	450K
cg11107468	-0.441312	0.260675	-31.1631	6.96601e-16	1.70524e-13	26.7724	450K
cg15480941	-0.440613	0.25896	-31.153	7.00224e-16	1.71297e-13	26.7671	450K
cg25911220	-0.3025	0.190954	-31.1475	7.02206e-16	1.71669e-13	26.7643	450K
cg15315638	-0.377316	0.245389	-31.1237	7.10805e-16	1.73656e-13	26.752	450K
cg17075998	-0.339713	0.301357	-31.0837	7.25538e-16	1.77138e-13	26.7313	450K
cg01924074	-0.372397	0.233793	-31.0501	7.38121e-16	1.80091e-13	26.714	450K
cg24658899	-0.333811	0.252184	-31.0375	7.42923e-16	1.81143e-13	26.7075	450K
cg09018810	-0.37289	0.208948	-31.0279	7.46614e-16	1.81867e-13	26.7025	450K
cg02940028	-0.269848	0.189416	-31.0265	7.47152e-16	1.81867e-13	26.7017	450K
cg17740541	-0.406406	0.242041	-31.0259	7.47367e-16	1.81867e-13	26.7014	450K
cg16755924	-0.323836	0.191987	-31.0189	7.50051e-16	1.824e-13	26.6978	450K
cg20597646	-0.442039	0.270603	-30.9764	7.66619e-16	1.86306e-13	26.6758	450K
cg15850390	-0.34464	0.232053	-30.9743	7.67445e-16	1.86385e-13	26.6747	450K
cg26552464	-0.346592	0.243299	-30.9521	7.76281e-16	1.88407e-13	26.6631	450K
cg14127907	-0.277109	0.185149	-30.945	7.79126e-16	1.88973e-13	26.6595	450K
cg03447800	-0.319908	0.233378	-30.926	7.86795e-16	1.90708e-13	26.6496	450K
cg00607036	-0.3307	0.249027	-30.8709	8.09438e-16	1.96068e-13	26.6209	450K
cg08663085	-0.330265	0.2075	-30.8694	8.10071e-16	1.96093e-13	26.6202	450K
cg04283377	-0.245026	0.159269	-30.8615	8.13381e-16	1.96765e-13	26.616	450K
cg18770944	-0.334201	0.221309	-30.8548	8.1619e-16	1.97316e-13	26.6126	450K
cg09202373	-0.400104	0.255011	-30.8477	8.19219e-16	1.97919e-13	26.6088	450K
cg13682241	-0.399968	0.234893	-30.8113	8.34772e-16	2.01544e-13	26.5898	450K
cg17729873	-0.444454	0.339914	-30.7953	8.41698e-16	2.03084e-13	26.5815	450K
cg18036967	-0.301857	0.213607	-30.7817	8.4763e-16	2.04382e-13	26.5744	450K
cg10421300	-0.348472	0.198155	-30.7573	8.58418e-16	2.06848e-13	26.5616	450K
cg21910941	-0.285866	0.198134	-30.7557	8.59147e-16	2.06889e-13	26.5608	450K
cg03364121	-0.324653	0.213763	-30.7494	8.61957e-16	2.0743e-13	26.5575	450K
cg01099541	-0.345137	0.233527	-30.7429	8.64836e-16	2.07988e-13	26.5541	450K
cg08991015	-0.446846	0.271211	-30.7037	8.82633e-16	2.1213e-13	26.5336	450K
cg20792978	-0.412462	0.267525	-30.7006	8.84038e-16	2.12329e-13	26.532	450K
cg26822438	-0.473776	0.392394	-30.6895	8.89159e-16	2.13421e-13	26.5261	450K
cg17464366	-0.318816	0.206588	-30.678	8.94453e-16	2.14552e-13	26.5201	450K
cg21900764	-0.308992	0.24233	-30.6692	8.98574e-16	2.15401e-13	26.5155	450K
cg03031357	-0.344316	0.221006	-30.6599	9.0289e-16	2.16295e-13	26.5107	450K
cg03026311	-0.359113	0.225694	-30.6556	9.04934e-16	2.16644e-13	26.5084	450K
cg01293417	-0.383595	0.273242	-30.6492	9.07969e-16	2.17112e-13	26.505	450K
cg18701656	-0.300261	0.202296	-30.649	9.08061e-16	2.17112e-13	26.5049	450K
cg02773050	-0.368586	0.222962	-30.638	9.13262e-16	2.18214e-13	26.4991	450K
cg09134165	-0.426238	0.282588	-30.6123	9.25563e-16	2.21011e-13	26.4856	450K
cg18780751	-0.34861	0.229246	-30.611	9.26179e-16	2.21015e-13	26.4849	450K
cg19441691	-0.351413	0.222387	-30.6045	9.29304e-16	2.21617e-13	26.4815	450K
cg06731599	-0.36078	0.221282	-30.6024	9.30333e-16	2.2172e-13	26.4804	450K
cg08539065	-0.302181	0.183984	-30.5974	9.32723e-16	2.22146e-13	26.4778	450K
cg09285672	-0.427579	0.260468	-30.5724	9.44975e-16	2.24919e-13	26.4646	450K
cg13984511	-0.440049	0.284744	-30.5412	9.6045e-16	2.28455e-13	26.4482	450K
cg03765359	-0.405416	0.256499	-30.5359	9.63139e-16	2.28948e-13	26.4454	450K
cg00108056	-0.304884	0.206923	-30.5112	9.75605e-16	2.31762e-13	26.4324	450K
cg21899276	-0.30025	0.179922	-30.508	9.77248e-16	2.32003e-13	26.4307	450K
cg03661529	-0.356241	0.210734	-30.5014	9.80623e-16	2.32655e-13	26.4272	450K
cg21327343	-0.356251	0.268386	-30.4768	9.93286e-16	2.35508e-13	26.4143	450K
cg19257537	-0.305522	0.194785	-30.4746	9.94436e-16	2.3563e-13	26.4131	450K
cg19244032	-0.26603	0.185671	-30.4727	9.95419e-16	2.35711e-13	26.4121	450K
cg13748267	-0.354991	0.232648	-30.4655	9.99173e-16	2.36449e-13	26.4083	450K
cg13663390	-0.396381	0.255177	-30.4145	1.02621e-15	2.42691e-13	26.3813	450K
cg06427226	-0.4279	0.274116	-30.4056	1.031e-15	2.4367e-13	26.3766	450K
cg07368951	-0.249728	0.17045	-30.4032	1.0323e-15	2.43819e-13	26.3754	450K
cg11271681	-0.39697	0.230514	-30.379	1.04549e-15	2.46777e-13	26.3625	450K
cg14949922	-0.346063	0.206145	-30.3758	1.04725e-15	2.47034e-13	26.3608	450K
cg11157838	-0.456587	0.320447	-30.3596	1.05616e-15	2.48979e-13	26.3523	450K
cg01533115	-0.321593	0.197501	-30.3484	1.06239e-15	2.50166e-13	26.3463	450K
cg21267792	-0.302561	0.201739	-30.3481	1.06255e-15	2.50166e-13	26.3462	450K
cg06655100	-0.356508	0.243698	-30.3452	1.0642e-15	2.50395e-13	26.3446	450K
cg14688956	-0.404248	0.239657	-30.325	1.0755e-15	2.52892e-13	26.3339	450K
cg16481170	-0.376604	0.248593	-30.3151	1.08116e-15	2.54026e-13	26.3286	450K
cg26510526	-0.298538	0.188784	-30.3141	1.0817e-15	2.54026e-13	26.3281	450K
cg04675919	-0.401823	0.239622	-30.3064	1.08606e-15	2.54807e-13	26.324	450K
cg08761350	-0.322279	0.242273	-30.305	1.0869e-15	2.54807e-13	26.3233	450K
cg20698282	0.290302	0.732512	30.3046	1.08709e-15	2.54807e-13	26.3231	450K
cg09418035	-0.410571	0.338601	-30.2973	1.09131e-15	2.55633e-13	26.3192	450K
cg14232291	-0.465534	0.2983	-30.2766	1.1032e-15	2.58256e-13	26.3082	450K
cg11898347	-0.241026	0.174911	-30.2685	1.10793e-15	2.59198e-13	26.3039	450K
cg15511898	-0.263715	0.180749	-30.2634	1.11093e-15	2.59736e-13	26.3012	450K
cg18785414	-0.374509	0.216488	-30.2219	1.13546e-15	2.65304e-13	26.2791	450K
cg08798116	-0.396458	0.221273	-30.2158	1.13912e-15	2.65891e-13	26.2758	450K
cg14867863	-0.370963	0.230061	-30.2149	1.13966e-15	2.65891e-13	26.2753	450K
cg01813294	-0.524995	0.312922	-30.2141	1.14013e-15	2.65891e-13	26.2749	450K
cg15757320	-0.371798	0.212872	-30.2013	1.14787e-15	2.67493e-13	26.2681	450K
cg14868996	-0.303699	0.24021	-30.2003	1.14845e-15	2.67493e-13	26.2676	450K
cg06505213	-0.3855	0.220593	-30.1956	1.15133e-15	2.67995e-13	26.265	450K
cg18336502	-0.277184	0.287476	-30.1857	1.15733e-15	2.69222e-13	26.2598	450K
cg16531277	-0.517553	0.311288	-30.1823	1.15939e-15	2.69531e-13	26.258	450K
cg04791822	-0.485694	0.314215	-30.1759	1.16335e-15	2.70282e-13	26.2545	450K
cg06228453	-0.381199	0.23768	-30.1608	1.17261e-15	2.72209e-13	26.2465	450K
cg18140045	-0.509138	0.297519	-30.16	1.17312e-15	2.72209e-13	26.2461	450K
cg14345281	-0.318815	0.215002	-30.1545	1.17653e-15	2.7283e-13	26.2431	450K
cg24504300	-0.273725	0.164271	-30.1274	1.19349e-15	2.7659e-13	26.2287	450K
cg21113886	-0.398478	0.238922	-30.1097	1.20475e-15	2.79024e-13	26.2192	450K
cg13818628	-0.392841	0.21608	-30.1055	1.2074e-15	2.79464e-13	26.2169	450K
cg26606552	-0.351946	0.267522	-30.0902	1.21723e-15	2.81561e-13	26.2088	450K
cg01462040	-0.372139	0.20843	-30.0855	1.22024e-15	2.82082e-13	26.2063	450K
cg07434817	-0.359538	0.235367	-30.0843	1.22103e-15	2.82089e-13	26.2056	450K
cg10174816	-0.400671	0.252677	-30.0669	1.23233e-15	2.84521e-13	26.1963	450K
cg10401803	-0.334219	0.206731	-30.0622	1.2354e-15	2.85051e-13	26.1938	450K
cg11049305	-0.294526	0.189718	-30.0592	1.23739e-15	2.85332e-13	26.1921	450K
cg25492195	-0.46845	0.302448	-30.0386	1.25096e-15	2.88281e-13	26.1811	450K
cg21274274	-0.396144	0.271158	-30.0323	1.25512e-15	2.8906e-13	26.1777	450K
cg10835413	0.538224	0.561701	30.0231	1.26128e-15	2.90297e-13	26.1728	450K
cg00179446	-0.421376	0.265112	-29.9624	1.30256e-15	2.99613e-13	26.1402	450K
cg07863318	-0.364465	0.211535	-29.9502	1.31103e-15	3.01373e-13	26.1336	450K
cg01589255	-0.35356	0.225834	-29.9477	1.31275e-15	3.0158e-13	26.1323	450K
cg26032662	-0.233432	0.149196	-29.9401	1.31805e-15	3.0261e-13	26.1282	450K
cg00895705	-0.320533	0.190133	-29.9341	1.32229e-15	3.03396e-13	26.125	450K
cg25896944	-0.281148	0.287457	-29.9276	1.32687e-15	3.04257e-13	26.1215	450K
cg25052176	-0.349487	0.300573	-29.9067	1.34172e-15	3.07471e-13	26.1102	450K
cg18426655	-0.44427	0.242482	-29.9018	1.3452e-15	3.08079e-13	26.1076	450K
cg13371527	-0.421352	0.320945	-29.8814	1.3599e-15	3.11251e-13	26.0966	450K
cg21758197	-0.273312	0.164588	-29.8613	1.37455e-15	3.1441e-13	26.0858	450K
cg13822691	-0.420043	0.313568	-29.8582	1.37685e-15	3.14742e-13	26.0841	450K
cg25914522	0.541712	0.589523	29.8374	1.39219e-15	3.18051e-13	26.0729	450K
cg17548613	-0.46036	0.273594	-29.8357	1.39343e-15	3.18139e-13	26.072	450K
cg12443477	-0.434542	0.25288	-29.8274	1.39966e-15	3.19363e-13	26.0674	450K
cg21945665	-0.313131	0.205597	-29.8207	1.40467e-15	3.20308e-13	26.0638	450K
cg04051266	-0.251483	0.157238	-29.8085	1.41384e-15	3.22202e-13	26.0572	450K
cg02010442	-0.296975	0.167494	-29.7888	1.42875e-15	3.25398e-13	26.0466	450K
cg01809408	-0.432599	0.304893	-29.7798	1.43565e-15	3.2677e-13	26.0417	450K
cg25873934	-0.339884	0.203879	-29.7776	1.43735e-15	3.26955e-13	26.0405	450K
cg16211147	-0.472781	0.26655	-29.7696	1.44353e-15	3.28158e-13	26.0362	450K
cg01245531	-0.264709	0.180708	-29.7578	1.45265e-15	3.30028e-13	26.0298	450K
cg19922518	-0.3	0.21348	-29.733	1.47202e-15	3.34021e-13	26.0164	450K
cg00264378	-0.341501	0.197992	-29.733	1.47203e-15	3.34021e-13	26.0164	450K
cg00622389	-0.328289	0.215847	-29.7257	1.47779e-15	3.35123e-13	26.0124	450K
cg01600123	-0.470507	0.280513	-29.7183	1.48365e-15	3.36245e-13	26.0084	450K
cg24837623	-0.236225	0.178053	-29.6783	1.51579e-15	3.43317e-13	25.9867	450K
cg14871604	-0.36985	0.223392	-29.6771	1.51676e-15	3.43327e-13	25.9861	450K
cg23280339	-0.396151	0.241948	-29.6614	1.52959e-15	3.4602e-13	25.9776	450K
cg26159385	-0.450623	0.276768	-29.6564	1.53375e-15	3.46748e-13	25.9748	450K
cg22366618	-0.387028	0.277791	-29.6208	1.56337e-15	3.53228e-13	25.9554	450K
cg21604054	-0.365268	0.215394	-29.6131	1.5698e-15	3.54465e-13	25.9513	450K
cg24995836	-0.324733	0.275041	-29.6004	1.58058e-15	3.56682e-13	25.9443	450K
cg14321399	-0.272157	0.168323	-29.5888	1.59044e-15	3.58688e-13	25.938	450K
cg21697779	-0.333109	0.203454	-29.5753	1.602e-15	3.61075e-13	25.9307	450K
cg13918312	-0.352093	0.218623	-29.5663	1.6098e-15	3.62612e-13	25.9258	450K
cg21988739	-0.391463	0.248223	-29.5607	1.61469e-15	3.63492e-13	25.9227	450K
cg27161395	-0.319679	0.245663	-29.5335	1.63852e-15	3.68631e-13	25.9079	450K
cg19528502	-0.353234	0.203526	-29.4837	1.68313e-15	3.78437e-13	25.8807	450K
cg20271300	-0.370497	0.264055	-29.4486	1.71528e-15	3.8543e-13	25.8615	450K
cg20746035	-0.382349	0.21843	-29.4388	1.72437e-15	3.87237e-13	25.8561	450K
cg02573613	-0.410324	0.242937	-29.4168	1.74501e-15	3.91431e-13	25.8441	450K
cg04341767	-0.350257	0.238432	-29.4167	1.74516e-15	3.91431e-13	25.844	450K
cg16315447	-0.387946	0.233347	-29.4076	1.75376e-15	3.93122e-13	25.839	450K
cg17775340	-0.355134	0.221199	-29.406	1.75529e-15	3.93227e-13	25.8381	450K
cg24923543	-0.424087	0.305164	-29.3986	1.7623e-15	3.94558e-13	25.8341	450K
cg16949923	-0.341696	0.207153	-29.3768	1.78322e-15	3.99e-13	25.8221	450K
cg06659128	-0.283533	0.232652	-29.369	1.7908e-15	4.00454e-13	25.8178	450K
cg06558765	-0.204465	0.184065	-29.3635	1.7961e-15	4.01396e-13	25.8148	450K
cg11036643	-0.339158	0.21451	-29.3567	1.8027e-15	4.02628e-13	25.8111	450K
cg01828434	-0.255715	0.162683	-29.3278	1.83121e-15	4.08749e-13	25.7952	450K
cg01472026	-0.498219	0.343329	-29.2974	1.86163e-15	4.15287e-13	25.7785	450K
cg27502296	-0.302167	0.320179	-29.2787	1.88062e-15	4.1927e-13	25.7682	450K
cg04075675	-0.354284	0.197942	-29.2555	1.90452e-15	4.24117e-13	25.7554	450K
cg11565248	-0.274684	0.166435	-29.2554	1.90465e-15	4.24117e-13	25.7553	450K
cg27058480	-0.448999	0.2951	-29.246	1.91438e-15	4.26027e-13	25.7502	450K
cg23875045	-0.344457	0.228955	-29.2366	1.92417e-15	4.27947e-13	25.745	450K
cg19525496	-0.325209	0.191743	-29.2343	1.92666e-15	4.28243e-13	25.7437	450K
cg01483252	-0.406672	0.25287	-29.2313	1.92974e-15	4.28669e-13	25.7421	450K
cg10914789	-0.401455	0.299264	-29.222	1.93958e-15	4.30562e-13	25.7369	450K
cg23360535	-0.366139	0.258648	-29.221	1.94059e-15	4.30562e-13	25.7364	450K
cg09662907	-0.344103	0.21633	-29.2014	1.9614e-15	4.34919e-13	25.7256	450K
cg20497334	-0.340876	0.223505	-29.1988	1.96418e-15	4.35273e-13	25.7241	450K
cg18011534	-0.350949	0.393669	-29.1962	1.96695e-15	4.35626e-13	25.7227	450K
cg18112782	-0.439918	0.248829	-29.1431	2.02479e-15	4.48169e-13	25.6933	450K
cg19238394	-0.445677	0.243518	-29.1321	2.03698e-15	4.50596e-13	25.6872	450K
cg16692308	-0.265465	0.159482	-29.128	2.0415e-15	4.51327e-13	25.685	450K
cg13674559	-0.322701	0.187115	-29.125	2.04483e-15	4.51792e-13	25.6833	450K
cg12058840	-0.444403	0.264263	-29.0938	2.08e-15	4.59288e-13	25.666	450K
cg24701794	-0.310564	0.176526	-29.085	2.09008e-15	4.61239e-13	25.6611	450K
cg09407917	-0.349276	0.284687	-29.0788	2.09716e-15	4.62525e-13	25.6577	450K
cg12419462	-0.445656	0.241219	-29.0731	2.10373e-15	4.63698e-13	25.6545	450K
cg07264097	-0.354623	0.227402	-29.0673	2.11039e-15	4.64888e-13	25.6513	450K
cg03733831	0.371603	0.714224	29.0592	2.11974e-15	4.6667e-13	25.6468	450K
cg23708288	-0.342538	0.212386	-29.0401	2.14206e-15	4.71302e-13	25.6362	450K
cg21184454	-0.410397	0.243108	-29.0356	2.14727e-15	4.72168e-13	25.6337	450K
cg19780807	-0.354773	0.202033	-29.0281	2.15612e-15	4.73831e-13	25.6296	450K
cg01288367	-0.371022	0.243349	-29.0144	2.17246e-15	4.77139e-13	25.6219	450K
cg27496708	-0.353174	0.20283	-28.9974	2.19273e-15	4.81306e-13	25.6125	450K
cg04177426	-0.417612	0.336298	-28.9682	2.22811e-15	4.88781e-13	25.5962	450K
cg18288715	-0.43849	0.249891	-28.964	2.23327e-15	4.89623e-13	25.5939	450K
cg22151131	-0.454298	0.270938	-28.9491	2.25163e-15	4.93355e-13	25.5856	450K
cg21501064	-0.285028	0.199345	-28.9474	2.25368e-15	4.93512e-13	25.5846	450K
cg03671371	-0.454182	0.322305	-28.9436	2.25839e-15	4.94251e-13	25.5825	450K
cg21648502	-0.294123	0.215746	-28.9421	2.2603e-15	4.94376e-13	25.5817	450K
cg05445331	-0.280885	0.161363	-28.9373	2.26632e-15	4.954e-13	25.579	450K
cg02291897	-0.411093	0.230868	-28.9247	2.28199e-15	4.9853e-13	25.572	450K
cg27606669	-0.351487	0.341054	-28.8861	2.33106e-15	5.08948e-13	25.5504	450K
cg27595778	-0.330248	0.185348	-28.8762	2.34373e-15	5.11334e-13	25.5449	450K
cg00525383	-0.268082	0.298556	-28.8754	2.34475e-15	5.11334e-13	25.5444	450K
cg15043283	-0.335033	0.206511	-28.8694	2.35247e-15	5.1264e-13	25.5411	450K
cg19332075	-0.46882	0.310451	-28.8686	2.35351e-15	5.1264e-13	25.5407	450K
cg03359666	0.541486	0.460287	28.8342	2.39856e-15	5.22035e-13	25.5214	450K
cg10009830	-0.310534	0.222501	-28.8335	2.39947e-15	5.22035e-13	25.521	450K
cg24826812	-0.380982	0.21822	-28.8189	2.41892e-15	5.25958e-13	25.5128	450K
cg23408987	-0.430082	0.237564	-28.7978	2.44725e-15	5.31805e-13	25.501	450K
cg13658777	-0.330053	0.21794	-28.7942	2.45206e-15	5.32536e-13	25.499	450K
cg21999614	-0.424567	0.308421	-28.7802	2.47116e-15	5.3637e-13	25.4911	450K
cg09624684	-0.389692	0.246195	-28.777	2.4755e-15	5.36996e-13	25.4894	450K
cg15309236	-0.352672	0.223256	-28.7723	2.48192e-15	5.38074e-13	25.4867	450K
cg11371160	-0.373207	0.228606	-28.7668	2.4895e-15	5.394e-13	25.4836	450K
cg04712194	-0.470889	0.280201	-28.7581	2.50154e-15	5.41692e-13	25.4787	450K
cg23499980	-0.19703	0.160129	-28.7182	2.55727e-15	5.5322e-13	25.4564	450K
cg01415112	-0.244386	0.197211	-28.7179	2.55777e-15	5.5322e-13	25.4562	450K
cg17404000	-0.267569	0.196009	-28.7034	2.57841e-15	5.57357e-13	25.448	450K
cg25424556	-0.307283	0.191763	-28.6805	2.61131e-15	5.64139e-13	25.4351	450K
cg25968748	-0.393745	0.340791	-28.6726	2.62268e-15	5.66264e-13	25.4307	450K
cg03422380	-0.340201	0.201247	-28.6681	2.62926e-15	5.67354e-13	25.4282	450K
cg24389412	-0.329527	0.238873	-28.6647	2.63422e-15	5.68093e-13	25.4262	450K
cg01086868	-0.462991	0.281781	-28.655	2.64844e-15	5.70827e-13	25.4208	450K
cg22665187	-0.294923	0.275903	-28.6484	2.65824e-15	5.72605e-13	25.417	450K
cg18418655	-0.308945	0.190899	-28.633	2.68095e-15	5.77161e-13	25.4084	450K
cg09513996	-0.429248	0.406732	-28.6255	2.69216e-15	5.79236e-13	25.4041	450K
cg16783314	-0.491349	0.297334	-28.6036	2.72518e-15	5.85694e-13	25.3918	450K
cg23527532	-0.364983	0.251374	-28.6035	2.72534e-15	5.85694e-13	25.3917	450K
cg12308243	-0.346713	0.20972	-28.5751	2.76864e-15	5.94652e-13	25.3757	450K
cg22474124	-0.240655	0.158058	-28.5588	2.7938e-15	5.99707e-13	25.3665	450K
cg19039368	-0.38083	0.214986	-28.5454	2.81483e-15	6.03872e-13	25.3589	450K
cg25359581	-0.333773	0.21029	-28.5326	2.83492e-15	6.07829e-13	25.3517	450K
cg22404117	-0.395153	0.231953	-28.5207	2.85374e-15	6.1151e-13	25.3449	450K
cg23832225	-0.401603	0.252959	-28.5192	2.85617e-15	6.11676e-13	25.3441	450K
cg18032798	-0.325155	0.246046	-28.5128	2.8663e-15	6.1349e-13	25.3405	450K
cg12047536	-0.317207	0.207183	-28.5061	2.87707e-15	6.15439e-13	25.3367	450K
cg07240096	-0.38289	0.242224	-28.5037	2.88099e-15	6.15921e-13	25.3353	450K
cg12614702	-0.39581	0.23099	-28.495	2.89491e-15	6.18539e-13	25.3304	450K
cg03768687	-0.268815	0.168708	-28.4927	2.89861e-15	6.18972e-13	25.3291	450K
cg10273882	-0.406533	0.243593	-28.4905	2.90224e-15	6.19389e-13	25.3278	450K
cg01486020	-0.343725	0.22155	-28.4775	2.9233e-15	6.23524e-13	25.3205	450K
cg24156613	0.384053	0.649586	28.4616	2.94938e-15	6.28723e-13	25.3114	450K
cg12727431	-0.424221	0.236624	-28.453	2.96354e-15	6.31377e-13	25.3066	450K
cg26786476	-0.377832	0.219509	-28.4424	2.98116e-15	6.34766e-13	25.3005	450K
cg15977272	-0.581522	0.328059	-28.4346	2.99424e-15	6.37183e-13	25.2961	450K
cg14214586	-0.382057	0.224604	-28.4315	2.99948e-15	6.37931e-13	25.2943	450K
cg21902627	-0.34204	0.197706	-28.3969	3.05803e-15	6.5001e-13	25.2747	450K
cg24547622	-0.244168	0.147261	-28.3828	3.08225e-15	6.54782e-13	25.2666	450K
cg03595428	-0.396084	0.230201	-28.3754	3.09502e-15	6.57117e-13	25.2624	450K
cg00920537	-0.298069	0.19634	-28.3671	3.10941e-15	6.59792e-13	25.2577	450K
cg04491396	-0.393738	0.23345	-28.3599	3.12202e-15	6.62089e-13	25.2536	450K
cg11164993	-0.470097	0.351272	-28.3486	3.14183e-15	6.65907e-13	25.2472	450K
cg19428430	-0.354591	0.20324	-28.3436	3.15058e-15	6.6738e-13	25.2444	450K
cg01112452	-0.352066	0.290376	-28.3229	3.18739e-15	6.74789e-13	25.2326	450K
cg16158407	-0.381544	0.244144	-28.3122	3.20655e-15	6.78458e-13	25.2265	450K
cg12938998	-0.279333	0.16219	-28.3054	3.21886e-15	6.80673e-13	25.2226	450K
cg24275475	-0.356122	0.243365	-28.2858	3.25452e-15	6.87821e-13	25.2114	450K
cg16617753	-0.229672	0.139637	-28.2743	3.27549e-15	6.91857e-13	25.2048	450K
cg26055054	-0.320605	0.233223	-28.2503	3.32014e-15	7.00888e-13	25.1911	450K
cg25525476	-0.319394	0.214431	-28.2383	3.34255e-15	7.05216e-13	25.1842	450K
cg14539516	-0.487723	0.317879	-28.2313	3.35572e-15	7.07589e-13	25.1802	450K
cg14931238	0.319955	0.772908	28.2141	3.38835e-15	7.14063e-13	25.1704	450K
cg06921685	-0.280437	0.177597	-28.1879	3.4387e-15	7.24261e-13	25.1554	450K
cg00167275	-0.264244	0.154462	-28.1474	3.51818e-15	7.40578e-13	25.1321	450K
cg06293983	-0.410626	0.242263	-28.1267	3.55945e-15	7.4843e-13	25.1203	450K
cg09197234	-0.439211	0.342877	-28.1267	3.55953e-15	7.4843e-13	25.1203	450K
cg04828704	-0.421373	0.275504	-28.1088	3.59564e-15	7.55594e-13	25.11	450K
cg15788661	-0.367676	0.226924	-28.0839	3.64658e-15	7.65549e-13	25.0957	450K
cg17274024	-0.377551	0.281048	-28.0837	3.64716e-15	7.65549e-13	25.0955	450K
cg19180514	-0.469403	0.327144	-28.0795	3.65577e-15	7.66922e-13	25.0931	450K
cg12536534	-0.289478	0.228467	-28.039	3.74059e-15	7.83846e-13	25.0698	450K
cg13788004	-0.345695	0.18451	-28.0389	3.74069e-15	7.83846e-13	25.0698	450K
cg05803913	-0.414365	0.238065	-28.0225	3.77557e-15	7.90707e-13	25.0603	450K
cg24464999	-0.3397	0.205478	-28.0149	3.79204e-15	7.93706e-13	25.0559	450K
cg25988710	-0.339988	0.363356	-28.0113	3.79962e-15	7.94843e-13	25.0539	450K
cg11906997	-0.409723	0.257653	-28.0069	3.80928e-15	7.96413e-13	25.0513	450K
cg03993368	-0.452801	0.260304	-28.0029	3.81779e-15	7.97742e-13	25.049	450K
cg21258987	0.321559	0.712943	27.9998	3.82456e-15	7.98704e-13	25.0472	450K
cg20442640	-0.388463	0.226251	-27.9976	3.82943e-15	7.9927e-13	25.0459	450K
cg20780119	-0.377096	0.241866	-27.9858	3.85512e-15	8.04178e-13	25.0391	450K
cg26620546	-0.330973	0.184804	-27.9836	3.85978e-15	8.04695e-13	25.0379	450K
cg25547772	-0.410925	0.282356	-27.9752	3.87838e-15	8.08117e-13	25.033	450K
cg15879692	-0.320828	0.203546	-27.9513	3.9313e-15	8.18682e-13	25.0192	450K
cg10906138	-0.338146	0.18821	-27.9491	3.93619e-15	8.1924e-13	25.0179	450K
cg13115455	-0.405014	0.252858	-27.9409	3.95466e-15	8.22621e-13	25.0132	450K
cg19415116	-0.466811	0.34413	-27.9306	3.97791e-15	8.26991e-13	25.0072	450K
cg04748497	-0.296431	0.177929	-27.9294	3.98055e-15	8.27075e-13	25.0065	450K
cg02734755	-0.243322	0.144027	-27.917	4.00867e-15	8.3245e-13	24.9993	450K
cg21209948	-0.432283	0.285474	-27.9118	4.0206e-15	8.34458e-13	24.9963	450K
cg21331369	-0.405944	0.231735	-27.9084	4.02843e-15	8.35614e-13	24.9943	450K
cg24546622	-0.345782	0.209141	-27.8819	4.08969e-15	8.47846e-13	24.979	450K
cg13443410	-0.331572	0.2114	-27.8446	4.17746e-15	8.65556e-13	24.9574	450K
cg11194545	-0.415701	0.339268	-27.8369	4.19579e-15	8.68868e-13	24.9529	450K
cg06964654	-0.354605	0.230316	-27.8261	4.22172e-15	8.73747e-13	24.9466	450K
cg04032096	0.372485	0.700341	27.8185	4.24011e-15	8.77062e-13	24.9422	450K
cg08222221	-0.269663	0.222071	-27.7979	4.29033e-15	8.86954e-13	24.9302	450K
cg15662272	-0.227063	0.195519	-27.7689	4.36194e-15	9.01253e-13	24.9134	450K
cg05335577	-0.365762	0.229175	-27.7312	4.45698e-15	9.20375e-13	24.8914	450K
cg06027835	-0.343733	0.23717	-27.7132	4.50312e-15	9.29385e-13	24.8809	450K
cg00958651	0.315334	0.756278	27.6814	4.58615e-15	9.45994e-13	24.8623	450K
cg21797452	0.370723	0.734634	27.6691	4.61839e-15	9.52113e-13	24.8552	450K
cg21337832	-0.344836	0.219195	-27.6647	4.63029e-15	9.54032e-13	24.8526	450K
cg06783548	-0.434001	0.235488	-27.661	4.63994e-15	9.55488e-13	24.8505	450K
cg13208102	-0.40582	0.251088	-27.6552	4.65555e-15	9.5817e-13	24.847	450K
cg17670641	-0.382476	0.243756	-27.6318	4.71853e-15	9.7059e-13	24.8334	450K
cg08587717	-0.337835	0.239157	-27.6194	4.75233e-15	9.77e-13	24.8261	450K
cg21417660	-0.364784	0.25196	-27.5977	4.81181e-15	9.88282e-13	24.8134	450K
cg02698615	-0.342543	0.209373	-27.5972	4.81331e-15	9.88282e-13	24.8131	450K
cg19593957	-0.319727	0.257828	-27.5965	4.81523e-15	9.88282e-13	24.8127	450K
cg23722438	-0.442167	0.270902	-27.5923	4.82687e-15	9.90122e-13	24.8102	450K
cg06936709	-0.371454	0.275922	-27.5889	4.83634e-15	9.91513e-13	24.8082	450K
cg07828380	-0.35431	0.222534	-27.5625	4.91033e-15	1.00577e-12	24.7928	450K
cg07946630	-0.530934	0.313002	-27.5621	4.9113e-15	1.00577e-12	24.7926	450K
cg04464742	-0.422631	0.243672	-27.5595	4.91887e-15	1.00676e-12	24.791	450K
cg26190455	-0.36167	0.205036	-27.5571	4.92546e-15	1.00755e-12	24.7896	450K
cg04025582	-0.328554	0.206578	-27.534	4.9916e-15	1.02051e-12	24.776	450K
cg03321558	0.285143	0.705766	27.5259	5.01504e-15	1.02431e-12	24.7713	450K
cg22151216	-0.312415	0.182048	-27.5256	5.0157e-15	1.02431e-12	24.7711	450K
cg26519783	-0.130083	0.0941414	-27.5244	5.0193e-15	1.02448e-12	24.7704	450K
cg17376045	-0.369386	0.245946	-27.5111	5.058e-15	1.03181e-12	24.7626	450K
cg17206029	-0.339936	0.22506	-27.4989	5.09372e-15	1.03852e-12	24.7554	450K
cg19532356	-0.2707	0.180471	-27.4934	5.10973e-15	1.0411e-12	24.7522	450K
cg01386236	-0.46603	0.267147	-27.4927	5.11202e-15	1.0411e-12	24.7517	450K
cg17505944	-0.393876	0.338037	-27.4914	5.11569e-15	1.04128e-12	24.751	450K
cg20786418	-0.293605	0.205365	-27.4298	5.30125e-15	1.07845e-12	24.7147	450K
cg00253811	-0.372928	0.243604	-27.4277	5.30758e-15	1.07915e-12	24.7135	450K
cg06252876	-0.253103	0.148937	-27.4228	5.32266e-15	1.08162e-12	24.7106	450K
cg16778620	-0.294796	0.185299	-27.4197	5.3321e-15	1.08294e-12	24.7088	450K
cg22827938	-0.40408	0.255153	-27.4119	5.35631e-15	1.08726e-12	24.7042	450K
cg27559462	-0.363832	0.213298	-27.3927	5.41623e-15	1.09882e-12	24.6928	450K
cg27381383	-0.425279	0.285102	-27.3824	5.44866e-15	1.10479e-12	24.6868	450K
cg06711837	-0.318475	0.291647	-27.3777	5.46354e-15	1.1072e-12	24.684	450K
cg00752874	-0.245569	0.207823	-27.349	5.55516e-15	1.12515e-12	24.667	450K
cg01172484	-0.276359	0.172506	-27.3168	5.66002e-15	1.14576e-12	24.648	450K
cg09210933	-0.29257	0.198462	-27.2768	5.79302e-15	1.17205e-12	24.6243	450K
cg21547183	-0.315171	0.253883	-27.253	5.87385e-15	1.18775e-12	24.6102	450K
cg24627619	-0.31699	0.180609	-27.2434	5.90685e-15	1.19377e-12	24.6044	450K
cg20964758	-0.262552	0.163402	-27.2385	5.92364e-15	1.19651e-12	24.6015	450K
cg04691867	-0.341229	0.2016	-27.2364	5.93104e-15	1.19735e-12	24.6003	450K
cg13368805	-0.366306	0.362212	-27.2326	5.94412e-15	1.19933e-12	24.598	450K
cg26327984	0.346845	0.797846	27.2254	5.96885e-15	1.20367e-12	24.5938	450K
cg04292836	-0.373496	0.209838	-27.2215	5.98243e-15	1.20575e-12	24.5915	450K
cg07801607	0.265233	0.740572	27.2145	6.00717e-15	1.21007e-12	24.5873	450K
cg18742441	-0.407763	0.229902	-27.2001	6.05761e-15	1.21957e-12	24.5787	450K
cg01885202	-0.294383	0.170856	-27.1936	6.08074e-15	1.22356e-12	24.5749	450K
cg06852103	-0.324619	0.211029	-27.1786	6.13401e-15	1.23361e-12	24.566	450K
cg13988667	-0.276343	0.180558	-27.1767	6.14098e-15	1.23434e-12	24.5648	450K
cg15317927	-0.351415	0.223784	-27.1718	6.15858e-15	1.2372e-12	24.5619	450K
cg06295352	-0.420027	0.232424	-27.1643	6.18556e-15	1.24195e-12	24.5574	450K
cg26896756	-0.366006	0.204924	-27.163	6.19033e-15	1.24223e-12	24.5566	450K
cg25410279	-0.359729	0.221663	-27.1191	6.35107e-15	1.27379e-12	24.5305	450K
cg00368230	-0.317974	0.18846	-27.0991	6.42594e-15	1.28811e-12	24.5185	450K
cg16161440	-0.294957	0.160156	-27.087	6.47158e-15	1.29656e-12	24.5113	450K
cg01434723	-0.371044	0.234987	-27.0829	6.48704e-15	1.29895e-12	24.5089	450K
cg01798375	-0.348621	0.222364	-27.082	6.4907e-15	1.29898e-12	24.5083	450K
cg10538243	-0.229078	0.433081	-27.0754	6.51565e-15	1.30327e-12	24.5044	450K
cg03738247	-0.325212	0.242164	-27.0697	6.53749e-15	1.30693e-12	24.501	450K
cg11225091	-0.259588	0.184757	-27.052	6.60575e-15	1.31986e-12	24.4904	450K
cg17203703	-0.408307	0.261121	-27.0429	6.64075e-15	1.32614e-12	24.485	450K
cg01098871	-0.336488	0.217212	-27.0362	6.66713e-15	1.33005e-12	24.481	450K
cg05370638	-0.402411	0.224033	-27.0361	6.66753e-15	1.33005e-12	24.4809	450K
cg00850648	-0.339032	0.249392	-27.0334	6.6779e-15	1.3314e-12	24.4793	450K
cg01314643	-0.310698	0.193359	-27.0296	6.69302e-15	1.33337e-12	24.477	450K
cg10320061	-0.351237	0.299946	-27.0291	6.695e-15	1.33337e-12	24.4767	450K
cg16235803	-0.34862	0.212696	-27.0277	6.70058e-15	1.33376e-12	24.4758	450K
cg08812897	-0.369882	0.259084	-27.0086	6.77582e-15	1.34801e-12	24.4645	450K
cg13024624	-0.305868	0.18316	-26.9957	6.82734e-15	1.35753e-12	24.4567	450K
cg23137494	-0.298099	0.23766	-26.9935	6.83647e-15	1.35862e-12	24.4554	450K
cg07912337	-0.557222	0.31117	-26.9813	6.88566e-15	1.36766e-12	24.448	450K
cg25363292	0.49409	0.562301	26.9802	6.89e-15	1.36778e-12	24.4474	450K
cg09909750	-0.344594	0.218041	-26.96	6.97205e-15	1.38221e-12	24.4353	450K
cg17527404	-0.36004	0.305715	-26.96	6.97213e-15	1.38221e-12	24.4353	450K
cg19431247	-0.403597	0.23514	-26.9596	6.97388e-15	1.38221e-12	24.4351	450K
cg09923855	-0.405534	0.234186	-26.9511	7.00868e-15	1.38836e-12	24.43	450K
cg10067523	0.51911	0.562631	26.9499	7.01394e-15	1.38866e-12	24.4292	450K
cg12423482	-0.292987	0.228936	-26.9312	7.09136e-15	1.40324e-12	24.418	450K
cg22191603	-0.427108	0.273608	-26.914	7.16359e-15	1.41677e-12	24.4077	450K
cg05456652	0.270276	0.787537	26.9116	7.17367e-15	1.418e-12	24.4062	450K
cg07089242	-0.378954	0.220049	-26.9007	7.22016e-15	1.42643e-12	24.3996	450K
cg06870560	0.34653	0.752368	26.8975	7.23353e-15	1.42831e-12	24.3978	450K
cg15075851	-0.40015	0.358348	-26.8926	7.25459e-15	1.4317e-12	24.3948	450K
cg20401549	-0.242476	0.17031	-26.8837	7.29255e-15	1.43843e-12	24.3895	450K
cg11664825	-0.399145	0.288897	-26.8813	7.30288e-15	1.4397e-12	24.388	450K
cg02902015	-0.35656	0.217094	-26.8732	7.33799e-15	1.44585e-12	24.3831	450K
cg03347749	-0.387536	0.214309	-26.8298	7.52855e-15	1.4826e-12	24.357	450K
cg20851325	-0.381834	0.298105	-26.8277	7.53783e-15	1.48364e-12	24.3557	450K
cg01286388	-0.329317	0.207079	-26.8141	7.59843e-15	1.49477e-12	24.3475	450K
cg15891447	-0.347089	0.213872	-26.7964	7.67848e-15	1.50972e-12	24.3368	450K
cg17531456	-0.270045	0.169933	-26.7737	7.78255e-15	1.52937e-12	24.3231	450K
cg14541448	-0.357103	0.224181	-26.7504	7.8906e-15	1.54977e-12	24.309	450K
cg02915422	-0.234239	0.184443	-26.7471	7.9062e-15	1.55201e-12	24.307	450K
cg09991056	-0.317739	0.234717	-26.7358	7.95904e-15	1.56156e-12	24.3002	450K
cg25077868	-0.356665	0.241628	-26.7262	8.00469e-15	1.56968e-12	24.2943	450K
cg02804166	-0.28473	0.171527	-26.7239	8.01574e-15	1.57101e-12	24.2929	450K
cg18833705	-0.312127	0.204259	-26.722	8.02461e-15	1.57192e-12	24.2918	450K
cg01773478	-0.275846	0.149583	-26.709	8.08649e-15	1.5832e-12	24.284	450K
cg22044840	-0.298247	0.177941	-26.707	8.09641e-15	1.5843e-12	24.2827	450K
cg16440909	0.315421	0.769542	26.7033	8.11424e-15	1.58695e-12	24.2805	450K
cg09610569	-0.394738	0.221182	-26.6843	8.20625e-15	1.6041e-12	24.269	450K
cg25316166	-0.380553	0.23728	-26.6726	8.26343e-15	1.61442e-12	24.2619	450K
cg20584415	-0.350502	0.21206	-26.67	8.27636e-15	1.61609e-12	24.2603	450K
cg04924141	-0.351474	0.244461	-26.6593	8.32918e-15	1.62555e-12	24.2538	450K
cg09418623	-0.380779	0.232865	-26.6523	8.36357e-15	1.6314e-12	24.2496	450K
cg25053301	-0.395921	0.241063	-26.6513	8.36877e-15	1.63155e-12	24.2489	450K
cg01142317	-0.263775	0.158137	-26.649	8.38023e-15	1.63293e-12	24.2475	450K
cg24671250	-0.366305	0.281694	-26.6392	8.42912e-15	1.64159e-12	24.2416	450K
cg03706022	-0.37012	0.279233	-26.6357	8.44694e-15	1.64419e-12	24.2394	450K
cg25125652	-0.382799	0.323613	-26.6235	8.50834e-15	1.65527e-12	24.232	450K
cg22750044	-0.358261	0.278767	-26.6024	8.61595e-15	1.67532e-12	24.2192	450K
cg04069374	-0.355697	0.276343	-26.5919	8.66986e-15	1.68492e-12	24.2128	450K
cg06633205	-0.314183	0.206024	-26.5812	8.72535e-15	1.69481e-12	24.2063	450K
cg23926715	-0.259844	0.159291	-26.5783	8.74067e-15	1.6969e-12	24.2045	450K
cg02042142	-0.37648	0.261979	-26.5755	8.75519e-15	1.69882e-12	24.2028	450K
cg03769817	-0.356036	0.252928	-26.5694	8.78712e-15	1.70413e-12	24.1991	450K
cg21158178	-0.287381	0.176577	-26.5633	8.8191e-15	1.70943e-12	24.1954	450K
cg00029931	-0.403942	0.232654	-26.5542	8.86691e-15	1.7178e-12	24.1899	450K
cg16126759	-0.394229	0.241179	-26.5407	8.93892e-15	1.73084e-12	24.1816	450K
cg11727174	-0.418373	0.260407	-26.5263	9.01576e-15	1.7448e-12	24.1729	450K
cg13616144	-0.358928	0.214984	-26.5232	9.03254e-15	1.74714e-12	24.171	450K
cg09719466	0.3182	0.712067	26.5202	9.04885e-15	1.74938e-12	24.1691	450K
cg14261068	0.339225	0.690274	26.5025	9.14489e-15	1.76702e-12	24.1583	450K
cg26939525	-0.318694	0.181416	-26.4864	9.23364e-15	1.78323e-12	24.1485	450K
cg07865580	-0.40328	0.24997	-26.4455	9.46251e-15	1.82639e-12	24.1235	450K
cg20081453	-0.338939	0.20399	-26.4447	9.467e-15	1.82639e-12	24.123	450K
cg12251508	-0.319624	0.218029	-26.4437	9.47241e-15	1.82648e-12	24.1224	450K
cg21745079	0.340633	0.701421	26.44	9.49387e-15	1.82967e-12	24.1201	450K
cg21471515	-0.262648	0.172762	-26.4267	9.56972e-15	1.84333e-12	24.1119	450K
cg16946997	-0.362255	0.29651	-26.4092	9.67067e-15	1.8618e-12	24.1012	450K
cg13645113	-0.288422	0.163814	-26.3945	9.75616e-15	1.87728e-12	24.0922	450K
cg06143713	0.343514	0.637543	26.3776	9.85584e-15	1.89548e-12	24.0818	450K
cg03787796	-0.269609	0.22086	-26.3569	9.97901e-15	1.91817e-12	24.0691	450K
cg14506668	-0.355831	0.338155	-26.3463	1.00427e-14	1.92941e-12	24.0626	450K
cg23860088	-0.323952	0.187411	-26.3384	1.00905e-14	1.93758e-12	24.0578	450K
cg10026671	-0.331326	0.23218	-26.332	1.01294e-14	1.94404e-12	24.0539	450K
cg00255219	-0.341265	0.203064	-26.3148	1.02347e-14	1.96315e-12	24.0433	450K
cg21294096	0.314803	0.774552	26.3141	1.02396e-14	1.96315e-12	24.0428	450K
cg13613682	-0.259924	0.281213	-26.3118	1.02533e-14	1.96475e-12	24.0414	450K
cg01913024	-0.298728	0.17758	-26.2971	1.03449e-14	1.98128e-12	24.0323	450K
cg09406238	-0.37023	0.315179	-26.2936	1.03668e-14	1.98445e-12	24.0302	450K
cg14550383	-0.36855	0.271021	-26.2802	1.04507e-14	1.99947e-12	24.0219	450K
cg26483766	-0.349317	0.209787	-26.2688	1.05229e-14	2.01139e-12	24.0149	450K
cg15043492	-0.381224	0.237671	-26.2686	1.05238e-14	2.01139e-12	24.0148	450K
cg02295369	-0.389662	0.354049	-26.2668	1.05354e-14	2.01255e-12	24.0137	450K
cg14243895	-0.438016	0.288945	-26.2568	1.05991e-14	2.02368e-12	24.0075	450K
cg09799350	-0.358002	0.199245	-26.2418	1.06952e-14	2.04098e-12	23.9983	450K
cg23238851	-0.159728	0.0919953	-26.2326	1.07547e-14	2.05127e-12	23.9926	450K
cg14051366	-0.44073	0.295009	-26.1917	1.10242e-14	2.10158e-12	23.9673	450K
cg26144445	-0.325698	0.228676	-26.1902	1.10344e-14	2.10244e-12	23.9664	450K
cg22625945	-0.406164	0.252009	-26.1871	1.10545e-14	2.10519e-12	23.9645	450K
cg18123612	0.321918	0.734409	26.1817	1.10911e-14	2.11107e-12	23.9611	450K
cg13775533	-0.410481	0.379636	-26.1734	1.1147e-14	2.12061e-12	23.956	450K
cg17824401	-0.393143	0.22221	-26.1654	1.1201e-14	2.12981e-12	23.951	450K
cg04528545	-0.455307	0.35892	-26.1546	1.12742e-14	2.14261e-12	23.9444	450K
cg01169440	-0.254167	0.167836	-26.1511	1.12981e-14	2.14605e-12	23.9422	450K
cg11111131	-0.414441	0.230244	-26.1496	1.13087e-14	2.14695e-12	23.9413	450K
cg23534593	-0.374739	0.225693	-26.1486	1.13153e-14	2.14712e-12	23.9407	450K
cg01991530	-0.486829	0.274955	-26.1247	1.14801e-14	2.17727e-12	23.9259	450K
cg09553014	-0.336983	0.201714	-26.1127	1.15639e-14	2.19204e-12	23.9184	450K
cg08874821	-0.433859	0.262662	-26.0825	1.17779e-14	2.23145e-12	23.8997	450K
cg06502680	-0.257515	0.170945	-26.0792	1.18016e-14	2.23479e-12	23.8976	450K
cg10256662	-0.356001	0.232121	-26.0407	1.20809e-14	2.28652e-12	23.8737	450K
cg14196261	-0.300481	0.234745	-26.0384	1.20979e-14	2.28857e-12	23.8723	450K
cg16700576	-0.328086	0.325601	-26.0324	1.21423e-14	2.2958e-12	23.8685	450K
cg14812623	-0.284821	0.180777	-25.9938	1.24311e-14	2.34919e-12	23.8445	450K
cg13651586	-0.347485	0.216374	-25.9653	1.26483e-14	2.38817e-12	23.8268	450K
cg03952112	-0.312813	0.244782	-25.9651	1.26503e-14	2.38817e-12	23.8266	450K
cg05633597	0.249918	0.778867	25.9638	1.26604e-14	2.38885e-12	23.8258	450K
cg02055404	-0.270232	0.298779	-25.9595	1.26932e-14	2.39384e-12	23.8231	450K
cg12920408	-0.329435	0.185676	-25.955	1.2728e-14	2.39916e-12	23.8203	450K
cg03995238	-0.285208	0.308204	-25.9531	1.27428e-14	2.40073e-12	23.8191	450K
cg14006678	-0.462398	0.284326	-25.9266	1.29505e-14	2.43861e-12	23.8026	450K
cg05892376	-0.366027	0.227517	-25.9246	1.29666e-14	2.44041e-12	23.8013	450K
cg16809091	-0.296316	0.218025	-25.9205	1.29989e-14	2.44524e-12	23.7988	450K
cg07242375	-0.309267	0.221445	-25.9027	1.31412e-14	2.47075e-12	23.7876	450K
cg20788415	-0.256778	0.211248	-25.8976	1.31821e-14	2.47718e-12	23.7845	450K
cg21994514	-0.24798	0.198137	-25.8884	1.32568e-14	2.48996e-12	23.7787	450K
cg15273954	-0.222411	0.185518	-25.8738	1.33751e-14	2.50985e-12	23.7696	450K
cg20981089	-0.299127	0.226789	-25.8737	1.33763e-14	2.50985e-12	23.7695	450K
cg04924696	-0.294082	0.207718	-25.8622	1.34703e-14	2.52621e-12	23.7623	450K
cg22784592	-0.275194	0.160607	-25.8561	1.35208e-14	2.53439e-12	23.7585	450K
cg08046324	-0.328062	0.268369	-25.855	1.35305e-14	2.53493e-12	23.7578	450K
cg03692228	-0.323889	0.201921	-25.853	1.35468e-14	2.53668e-12	23.7565	450K
cg07382899	-0.380596	0.222443	-25.8203	1.3821e-14	2.58673e-12	23.736	450K
cg23297872	-0.34275	0.255506	-25.7856	1.41186e-14	2.64103e-12	23.7142	450K
cg26457272	-0.412702	0.23787	-25.7848	1.41254e-14	2.64103e-12	23.7137	450K
cg11143827	0.427444	0.750758	25.7666	1.42841e-14	2.66934e-12	23.7023	450K
cg04703500	-0.363307	0.226185	-25.7636	1.43099e-14	2.67281e-12	23.7005	450K
cg10869271	-0.329619	0.231921	-25.7464	1.44622e-14	2.69989e-12	23.6896	450K
cg16890879	-0.392543	0.237197	-25.7442	1.44815e-14	2.70213e-12	23.6883	450K
cg22912011	-0.238381	0.15794	-25.7402	1.4517e-14	2.7074e-12	23.6857	450K
cg24397762	0.225656	0.782614	25.7387	1.45309e-14	2.70862e-12	23.6848	450K
cg04288012	-0.244783	0.149276	-25.721	1.469e-14	2.7369e-12	23.6736	450K
cg18497064	0.298173	0.7577	25.7015	1.48668e-14	2.76844e-12	23.6614	450K
cg18274682	-0.271294	0.165299	-25.696	1.49176e-14	2.77547e-12	23.6579	450K
cg04402486	-0.352306	0.210996	-25.6958	1.49196e-14	2.77547e-12	23.6577	450K
cg20973408	-0.312317	0.21286	-25.6886	1.49855e-14	2.78557e-12	23.6532	450K
cg06464066	-0.273504	0.160648	-25.6883	1.49889e-14	2.78557e-12	23.653	450K
cg13628616	-0.249533	0.157955	-25.6844	1.50242e-14	2.79071e-12	23.6506	450K
cg26116400	-0.297522	0.198463	-25.675	1.51117e-14	2.80556e-12	23.6446	450K
cg02623256	-0.358492	0.206858	-25.6676	1.51814e-14	2.81709e-12	23.6399	450K
cg04700060	-0.351872	0.225661	-25.6612	1.52413e-14	2.82679e-12	23.6359	450K
cg14260918	-0.438578	0.241585	-25.6531	1.5317e-14	2.83939e-12	23.6308	450K
cg03122511	-0.310396	0.205229	-25.65	1.53471e-14	2.84262e-12	23.6288	450K
cg17878446	-0.386829	0.229863	-25.6497	1.53498e-14	2.84262e-12	23.6286	450K
cg00765885	-0.33843	0.303255	-25.6388	1.54533e-14	2.86036e-12	23.6218	450K
cg21657265	-0.355547	0.216074	-25.6372	1.54686e-14	2.86176e-12	23.6207	450K
[truncated: 19,816 more rows]
